# Supplementary material for: Y‐chromosome haplotypes are associated with variation in size and age at maturity in male Chinook salmon
Source: Evol Appl. 2020 Aug 28;13(10):2791–806. doi: 10.1111/eva.13084 (PMC7691470; doi:10.1111/eva.13084)
Supplement: Supplementary file 4 — Table S3 [file EVA-13-2791-s004.xlsx]

## Sheet: Sheet1
Table S3. Final haplogroup assignment and phenotypic data for each individual. Some individuals were sequenced both with RADseq and GT-seq and are listed twice in this table.
Population	Sample	DataType	State/Province	Phenotypic Sex	Genetic Sex	Length (mm)	Age	Haplogroup Assignment
Anvik River	KANVI07_0001	RAD	AK	NA	NA	NA	NA	Ots17_MH1
Anvik River	KANVI07_0002	RAD	AK	NA	NA	NA	NA	NA
Anvik River	KANVI07_0003	RAD	AK	NA	NA	NA	NA	Ots17_MH2
Anvik River	KANVI07_0004	RAD	AK	NA	NA	NA	NA	Ots17_MH2
Anvik River	KANVI07_0005	RAD	AK	NA	NA	NA	NA	Ots17_MH2
Anvik River	KANVI07_0006	RAD	AK	NA	NA	NA	NA	Ots17_MH2
Anvik River	KANVI07_0007	RAD	AK	NA	NA	NA	NA	Ots17_MH1
Anvik River	KANVI07_0009	RAD	AK	NA	NA	NA	NA	Ots17_MH2
Anvik River	KANVI07_0010	RAD	AK	NA	NA	NA	NA	Ots17_MH1
Anvik River	KANVI07_0011	RAD	AK	NA	NA	NA	NA	Ots17_MH1
Anvik River	KANVI07_0012	RAD	AK	NA	NA	NA	NA	Ots17_MH4
Anvik River	KANVI07_0013	RAD	AK	NA	NA	NA	NA	Ots17_MH2
Anvik River	KANVI07_0014	RAD	AK	NA	NA	NA	NA	Ots17_MH1
Anvik River	KANVI07_0015	RAD	AK	NA	NA	NA	NA	Ots17_MH2
Anvik River	KANVI07_0016	RAD	AK	NA	NA	NA	NA	Ots17_MH1
Anvik River	KANVI07_0017	RAD	AK	NA	NA	NA	NA	Ots17_MH1
Anvik River	KANVI07_0018	RAD	AK	NA	NA	NA	NA	Ots17_MH1
Anvik River	KANVI07_0019	RAD	AK	NA	NA	NA	NA	F
Anvik River	KANVI07_0020	RAD	AK	NA	NA	NA	NA	Ots17_MH2
Anvik River	KANVI07_0021	RAD	AK	NA	NA	NA	NA	Ots17_MH2
Anvik River	KANVI07_0022	RAD	AK	NA	NA	NA	NA	Ots17_MH2
Anvik River	KANVI07_0023	RAD	AK	NA	NA	NA	NA	Ots17_MH2
Anvik River	KANVI07_0024	RAD	AK	NA	NA	NA	NA	Ots17_MH2
Anvik River	KANVI07_0025	RAD	AK	NA	NA	NA	NA	Ots17_MH1
Anvik River	KANVI07_0026	RAD	AK	NA	NA	NA	NA	Ots17_MH2
Anvik River	KANVI07_0027	RAD	AK	NA	NA	NA	NA	NA
Anvik River	KANVI07_0028	RAD	AK	NA	NA	NA	NA	Ots17_MH2
Anvik River	KANVI07_0029	RAD	AK	NA	NA	NA	NA	Ots17_MH1
Anvik River	KANVI07_0030	RAD	AK	NA	NA	NA	NA	Ots17_MH1
Anvik River	KANVI07_0031	RAD	AK	NA	NA	NA	NA	Ots17_MH1
Anvik River	KANVI07_0032	RAD	AK	NA	NA	NA	NA	Ots17_MH1
Anvik River	KANVI07_0033	RAD	AK	NA	NA	NA	NA	F
Anvik River	KANVI07_0034	RAD	AK	NA	NA	NA	NA	NA
Anvik River	KANVI07_0035	RAD	AK	NA	NA	NA	NA	NA
Anvik River	KANVI07_0036	RAD	AK	NA	NA	NA	NA	Ots17_MH2
Anvik River	KANVI07_0037	RAD	AK	NA	NA	NA	NA	Ots17_MH1
Anvik River	KANVI07_0038	RAD	AK	NA	NA	NA	NA	Ots17_MH2
Anvik River	KANVI07_0039	RAD	AK	NA	NA	NA	NA	Ots17_MH1
Anvik River	KANVI07_0040	RAD	AK	NA	NA	NA	NA	Ots17_MH2
Anvik River	KANVI07_0041	RAD	AK	NA	NA	NA	NA	Ots17_MH1
Anvik River	KANVI07_0042	RAD	AK	NA	NA	NA	NA	Ots17_MH2
Anvik River	KANVI07_0043	RAD	AK	NA	NA	NA	NA	Ots17_MH2
Anvik River	KANVI07_0044	RAD	AK	NA	NA	NA	NA	Ots17_MH1
Anvik River	KANVI07_0045	RAD	AK	NA	NA	NA	NA	Ots17_MH2
Anvik River	KANVI07_0046	RAD	AK	NA	NA	NA	NA	Ots17_MH2
Anvik River	KANVI07_0047	RAD	AK	NA	NA	NA	NA	Ots17_MH1
Anvik River	KANVI07_0048	RAD	AK	NA	NA	NA	NA	F
Anvik River	KANVI07_0049	RAD	AK	NA	NA	NA	NA	Ots17_MH1
Anvik River	KANVI07_0050	RAD	AK	NA	NA	NA	NA	Ots17_MH1
Anvik River	KANVI07_0051	RAD	AK	NA	NA	NA	NA	Ots17_MH2
Anvik River	KANVI07_0052	RAD	AK	NA	NA	NA	NA	Ots17_MH1
Anvik River	KANVI07_0054	RAD	AK	NA	NA	NA	NA	Ots17_MH2
Anvik River	KANVI07_0055	RAD	AK	NA	NA	NA	NA	Ots17_MH1
Anvik River	KANVI07_0056	RAD	AK	NA	NA	NA	NA	Ots17_MH1
Anvik River	KANVI07_0057	RAD	AK	NA	NA	NA	NA	Ots17_MH1
Anvik River	KANVI07_0058	RAD	AK	NA	NA	NA	NA	Ots17_MH1
Anvik River	KANVI07_0059	RAD	AK	NA	NA	NA	NA	Ots17_MH2
Anvik River	KANVI07_0060	RAD	AK	NA	NA	NA	NA	Ots17_MH3
Anvik River	KANVI07_0061	RAD	AK	NA	NA	NA	NA	Ots17_MH4
Anvik River	KANVI07_0062	RAD	AK	NA	NA	NA	NA	Ots17_MH2
Arolik River	KAROL05_0001	RAD	AK	NA	NA	NA	NA	Ots17_MH2
Arolik River	KAROL05_0002	RAD	AK	NA	NA	NA	NA	Ots17_MH4
Arolik River	KAROL05_0003	RAD	AK	NA	NA	NA	NA	F
Arolik River	KAROL05_0004	RAD	AK	NA	NA	NA	NA	F
Arolik River	KAROL05_0005	RAD	AK	NA	NA	NA	NA	Ots17_MH1
Arolik River	KAROL05_0006	RAD	AK	NA	NA	NA	NA	Ots17_MH1
Arolik River	KAROL05_0007	RAD	AK	NA	NA	NA	NA	F
Arolik River	KAROL05_0008	RAD	AK	NA	NA	NA	NA	Ots17_MH2
Arolik River	KAROL05_0011	RAD	AK	NA	NA	NA	NA	F
Arolik River	KAROL05_0012	RAD	AK	NA	NA	NA	NA	Ots17_MH2
Arolik River	KAROL05_0013	RAD	AK	NA	NA	NA	NA	Ots17_MH3
Arolik River	KAROL05_0014	RAD	AK	NA	NA	NA	NA	F
Arolik River	KAROL05_0015	RAD	AK	NA	NA	NA	NA	Ots17_MH2
Arolik River	KAROL05_0016	RAD	AK	NA	NA	NA	NA	Ots17_MH2
Arolik River	KAROL05_0017	RAD	AK	NA	NA	NA	NA	Ots17_MH1
Arolik River	KAROL05_0018	RAD	AK	NA	NA	NA	NA	F
Arolik River	KAROL05_0019	RAD	AK	NA	NA	NA	NA	Ots17_MH2
Arolik River	KAROL05_0020	RAD	AK	NA	NA	NA	NA	Ots17_MH2
Arolik River	KAROL05_0021	RAD	AK	NA	NA	NA	NA	Ots17_MH2
Arolik River	KAROL05_0022	RAD	AK	NA	NA	NA	NA	F
Arolik River	KAROL05_0023	RAD	AK	NA	NA	NA	NA	Ots17_MH3
Arolik River	KAROL05_0024	RAD	AK	NA	NA	NA	NA	Ots17_MH1
Arolik River	KAROL05_0027	RAD	AK	NA	NA	NA	NA	Ots17_MH2
Arolik River	KAROL05_0030	RAD	AK	NA	NA	NA	NA	Ots17_MH1
Arolik River	KAROL05_0031	RAD	AK	NA	NA	NA	NA	F
Arolik River	KAROL05_0032	RAD	AK	NA	NA	NA	NA	Ots17_MH1
Arolik River	KAROL05_0033	RAD	AK	NA	NA	NA	NA	F
Arolik River	KAROL05_0035	RAD	AK	NA	NA	NA	NA	Ots17_MH2
Arolik River	KAROL05_0036	RAD	AK	NA	NA	NA	NA	Ots17_MH3
Arolik River	KAROL05_0039	RAD	AK	NA	NA	NA	NA	Ots17_MH1
Arolik River	KAROL05_0040	RAD	AK	NA	NA	NA	NA	Ots17_MH3
Arolik River	KAROL05_0043	RAD	AK	NA	NA	NA	NA	F
Arolik River	KAROL05_0048	RAD	AK	NA	NA	NA	NA	Ots17_MH1
Arolik River	KAROL05_0051	RAD	AK	NA	NA	NA	NA	F
Arolik River	KAROL05_0052	RAD	AK	NA	NA	NA	NA	Ots17_MH1
Arolik River	KAROL05_0053	RAD	AK	NA	NA	NA	NA	Ots17_MH1
Arolik River	KAROL05_0054	RAD	AK	NA	NA	NA	NA	Ots17_MH1
Arolik River	KAROL05_0056	RAD	AK	NA	NA	NA	NA	Ots17_MH4
Arolik River	KAROL05_0060	RAD	AK	NA	NA	NA	NA	Ots17_MH3
Arolik River	KAROL05_0063	RAD	AK	NA	NA	NA	NA	Ots17_MH1
Arolik River	KAROL05_0064	RAD	AK	NA	NA	NA	NA	Ots17_MH1
Arolik River	KAROL05_0065	RAD	AK	NA	NA	NA	NA	Ots17_MH1
Arolik River	KAROL05_0066	RAD	AK	NA	NA	NA	NA	Ots17_MH2
Arolik River	KAROL05_0067	RAD	AK	NA	NA	NA	NA	Ots17_MH2
Arolik River	KAROL05_0068	RAD	AK	NA	NA	NA	NA	Ots17_MH2
Arolik River	KAROL05_0069	RAD	AK	NA	NA	NA	NA	F
Arolik River	KAROL05_0071	RAD	AK	NA	NA	NA	NA	F
Arolik River	KAROL05_0072	RAD	AK	NA	NA	NA	NA	Ots17_MH2
Big Salmon River	KBIGS07_0001	RAD	AK	NA	NA	NA	NA	F
Big Salmon River	KBIGS07_0002	RAD	AK	NA	NA	NA	NA	F
Big Salmon River	KBIGS07_0003	RAD	AK	NA	NA	NA	NA	F
Big Salmon River	KBIGS07_0004	RAD	AK	NA	NA	NA	NA	F
Big Salmon River	KBIGS07_0005	RAD	AK	NA	NA	NA	NA	Ots17_MH2
Big Salmon River	KBIGS07_0006	RAD	AK	NA	NA	NA	NA	F
Big Salmon River	KBIGS07_0007	RAD	AK	NA	NA	NA	NA	F
Big Salmon River	KBIGS07_0008	RAD	AK	NA	NA	NA	NA	NA
Big Salmon River	KBIGS07_0009	RAD	AK	NA	NA	NA	NA	F
Big Salmon River	KBIGS07_0010	RAD	AK	NA	NA	NA	NA	F
Big Salmon River	KBIGS07_0011	RAD	AK	NA	NA	NA	NA	F
Big Salmon River	KBIGS07_0012	RAD	AK	NA	NA	NA	NA	F
Big Salmon River	KBIGS07_0013	RAD	AK	NA	NA	NA	NA	F
Big Salmon River	KBIGS07_0015	RAD	AK	NA	NA	NA	NA	F
Big Salmon River	KBIGS07_0016	RAD	AK	NA	NA	NA	NA	Ots17_MH2
Big Salmon River	KBIGS07_0017	RAD	AK	NA	NA	NA	NA	Ots17_MH2
Big Salmon River	KBIGS07_0018	RAD	AK	NA	NA	NA	NA	F
Big Salmon River	KBIGS07_0019	RAD	AK	NA	NA	NA	NA	F
Big Salmon River	KBIGS07_0020	RAD	AK	NA	NA	NA	NA	Ots17_MH4
Big Salmon River	KBIGS07_0021	RAD	AK	NA	NA	NA	NA	Ots17_MH2
Big Salmon River	KBIGS07_0022	RAD	AK	NA	NA	NA	NA	Ots17_MH2
Big Salmon River	KBIGS07_0023	RAD	AK	NA	NA	NA	NA	F
Big Salmon River	KBIGS07_0024	RAD	AK	NA	NA	NA	NA	F
Big Salmon River	KBIGS07_0025	RAD	AK	NA	NA	NA	NA	F
Big Salmon River	KBIGS07_0026	RAD	AK	NA	NA	NA	NA	NA
Big Salmon River	KBIGS07_0027	RAD	AK	NA	NA	NA	NA	Ots17_MH2
Big Salmon River	KBIGS07_0028	RAD	AK	NA	NA	NA	NA	Ots17_MH2
Big Salmon River	KBIGS07_0029	RAD	AK	NA	NA	NA	NA	Ots17_MH4
Big Salmon River	KBIGS07_0030	RAD	AK	NA	NA	NA	NA	F
Big Salmon River	KBIGS07_0031	RAD	AK	NA	NA	NA	NA	F
Big Salmon River	KBIGS07_0032	RAD	AK	NA	NA	NA	NA	Ots17_MH2
Big Salmon River	KBIGS07_0033	RAD	AK	NA	NA	NA	NA	F
Big Salmon River	KBIGS07_0034	RAD	AK	NA	NA	NA	NA	F
Big Salmon River	KBIGS07_0035	RAD	AK	NA	NA	NA	NA	Ots17_MH2
Big Salmon River	KBIGS07_0036	RAD	AK	NA	NA	NA	NA	Ots17_MH2
Big Salmon River	KBIGS07_0038	RAD	AK	NA	NA	NA	NA	F
Big Salmon River	KBIGS07_0039	RAD	AK	NA	NA	NA	NA	F
Big Salmon River	KBIGS07_0040	RAD	AK	NA	NA	NA	NA	F
Big Salmon River	KBIGS07_0042	RAD	AK	NA	NA	NA	NA	F
Big Salmon River	KBIGS07_0043	RAD	AK	NA	NA	NA	NA	F
Big Salmon River	KBIGS07_0045	RAD	AK	NA	NA	NA	NA	Ots17_MH4
Big Salmon River	KBIGS07_0046	RAD	AK	NA	NA	NA	NA	F
Big Salmon River	KBIGS07_0047	RAD	AK	NA	NA	NA	NA	F
Big Salmon River	KBIGS07_0048	RAD	AK	NA	NA	NA	NA	Ots17_MH4
Big Salmon River	KBIGS07_0049	RAD	AK	NA	NA	NA	NA	Ots17_MH2
Big Salmon River	KBIGS07_0050	RAD	AK	NA	NA	NA	NA	Ots17_MH2
Big Salmon River	KBIGS07_0051	RAD	AK	NA	NA	NA	NA	NA
Big Salmon River	KBIGS07_0057	RAD	AK	NA	NA	NA	NA	F
Big Salmon River	KBIGS07_0058	RAD	AK	NA	NA	NA	NA	F
Big Salmon River	KBIGS07_0062	RAD	AK	NA	NA	NA	NA	Ots17_MH2
Big Salmon River	KBIGS07_0067	RAD	AK	NA	NA	NA	NA	NA
Big Salmon River	KBIGS07_0074	RAD	AK	NA	NA	NA	NA	F
Big Salmon River	KBIGS07_0077	RAD	AK	NA	NA	NA	NA	Ots17_MH2
Big Qualicum Hatchery	KBQUAL10_0001	GTseq	BC	F	X,Y	NA	NA	NA
Big Qualicum Hatchery	KBQUAL10_0002	GTseq	BC	F	X,Y	NA	NA	NA
Big Qualicum Hatchery	KBQUAL10_0003	GTseq	BC	F	X,Y	NA	NA	NA
Big Qualicum Hatchery	KBQUAL10_0004	GTseq	BC	F	X,Y	NA	NA	NA
Big Qualicum Hatchery	KBQUAL10_0005	GTseq	BC	F	X,X	NA	NA	NA
Big Qualicum Hatchery	KBQUAL10_0006	GTseq	BC	F	X,X	NA	NA	NA
Big Qualicum Hatchery	KBQUAL10_0007	GTseq	BC	F	X,X	NA	NA	NA
Big Qualicum Hatchery	KBQUAL10_0008	GTseq	BC	F	X,X	NA	NA	NA
Big Qualicum Hatchery	KBQUAL10_0009	GTseq	BC	F	X,Y	NA	NA	NA
Big Qualicum Hatchery	KBQUAL10_0010	GTseq	BC	F	X,Y	NA	NA	NA
Big Qualicum Hatchery	KBQUAL10_0011	GTseq	BC	F	X,Y	NA	NA	NA
Big Qualicum Hatchery	KBQUAL10_0012	GTseq	BC	F	X,Y	NA	NA	NA
Big Qualicum Hatchery	KBQUAL10_0013	GTseq	BC	F	X,Y	NA	NA	NA
Big Qualicum Hatchery	KBQUAL10_0014	GTseq	BC	F	X,X	NA	NA	NA
Big Qualicum Hatchery	KBQUAL10_0015	GTseq	BC	F	X,Y	NA	NA	NA
Big Qualicum Hatchery	KBQUAL10_0016	GTseq	BC	F	X,X	NA	NA	NA
Big Qualicum Hatchery	KBQUAL10_0017	GTseq	BC	F	X,Y	NA	NA	NA
Big Qualicum Hatchery	KBQUAL10_0018	GTseq	BC	F	X,Y	NA	NA	NA
Big Qualicum Hatchery	KBQUAL10_0019	GTseq	BC	F	X,Y	NA	NA	NA
Big Qualicum Hatchery	KBQUAL10_0020	GTseq	BC	F	X,Y	NA	NA	NA
Big Qualicum Hatchery	KBQUAL10_0021	GTseq	BC	F	X,Y	NA	NA	NA
Big Qualicum Hatchery	KBQUAL10_0022	GTseq	BC	F	X,Y	NA	NA	NA
Big Qualicum Hatchery	KBQUAL10_0023	GTseq	BC	F	X,Y	NA	NA	NA
Big Qualicum Hatchery	KBQUAL10_0024	GTseq	BC	F	X,X	NA	NA	NA
Big Qualicum Hatchery	KBQUAL10_0051	GTseq	BC	M	X,Y	NA	NA	NA
Big Qualicum Hatchery	KBQUAL10_0052	GTseq	BC	M	X,Y	NA	NA	NA
Big Qualicum Hatchery	KBQUAL10_0053	GTseq	BC	M	X,X	NA	NA	NA
Big Qualicum Hatchery	KBQUAL10_0054	GTseq	BC	M	X,Y	NA	NA	NA
Big Qualicum Hatchery	KBQUAL10_0055	GTseq	BC	M	X,Y	NA	NA	NA
Big Qualicum Hatchery	KBQUAL10_0056	GTseq	BC	M	X,Y	NA	NA	NA
Big Qualicum Hatchery	KBQUAL10_0057	GTseq	BC	M	X,Y	NA	NA	NA
Big Qualicum Hatchery	KBQUAL10_0058	GTseq	BC	M	X,Y	NA	NA	NA
Big Qualicum Hatchery	KBQUAL10_0059	GTseq	BC	M	X,Y	NA	NA	NA
Big Qualicum Hatchery	KBQUAL10_0060	GTseq	BC	M	X,X	NA	NA	NA
Big Qualicum Hatchery	KBQUAL10_0061	GTseq	BC	M	X,X	NA	NA	NA
Big Qualicum Hatchery	KBQUAL10_0062	GTseq	BC	M	X,Y	NA	NA	NA
Big Qualicum Hatchery	KBQUAL10_0063	GTseq	BC	M	X,X	NA	NA	NA
Big Qualicum Hatchery	KBQUAL10_0064	GTseq	BC	M	X,X	NA	NA	NA
Big Qualicum Hatchery	KBQUAL10_0065	GTseq	BC	M	X,Y	NA	NA	NA
Big Qualicum Hatchery	KBQUAL10_0066	GTseq	BC	M	X,X	NA	NA	NA
Big Qualicum Hatchery	KBQUAL10_0067	GTseq	BC	M	X,Y	NA	NA	NA
Big Qualicum Hatchery	KBQUAL10_0068	GTseq	BC	M	X,Y	NA	NA	NA
Big Qualicum Hatchery	KBQUAL10_0069	GTseq	BC	M	X,Y	NA	NA	NA
Big Qualicum Hatchery	KBQUAL10_0070	GTseq	BC	M	X,Y	NA	NA	NA
Big Qualicum Hatchery	KBQUAL10_0071	GTseq	BC	M	X,X	NA	NA	NA
Big Qualicum Hatchery	KBQUAL10_0072	GTseq	BC	M	X,X	NA	NA	NA
Big Qualicum Hatchery	KBQUAL10_0073	GTseq	BC	M	X,X	NA	NA	NA
Big Qualicum Hatchery	KBQUAL10_0074	GTseq	BC	M	X,Y	NA	NA	NA
Wenatchee River at Tumwater Dam	KCHIW10_0002	GTseq	WA	M	X,Y	NA	NA	Ots17_MH4
Wenatchee River at Tumwater Dam	KCHIW10_0004	GTseq	WA	M	X,Y	NA	NA	Ots17_MH4
Wenatchee River at Tumwater Dam	KCHIW10_0005	GTseq	WA	F	X,X	NA	NA	NA
Wenatchee River at Tumwater Dam	KCHIW10_0009	GTseq	WA	F	X,X	NA	NA	NA
Wenatchee River at Tumwater Dam	KCHIW10_0013	GTseq	WA	M	X,Y	NA	NA	Ots17_MH4
Wenatchee River at Tumwater Dam	KCHIW10_0085	GTseq	WA	M	X,Y	NA	NA	NA
Wenatchee River at Tumwater Dam	KCHIW10_0091	GTseq	WA	M	X,Y	NA	NA	NA
Wenatchee River at Tumwater Dam	KCHIW10_0095	GTseq	WA	M	X,Y	NA	NA	NA
Wenatchee River at Tumwater Dam	KCHIW10_0101	GTseq	WA	M	X,Y	NA	NA	NA
Wenatchee River at Tumwater Dam	KCHIW10_0102	GTseq	WA	M	X,Y	NA	NA	NA
Wenatchee River at Tumwater Dam	KCHIW10_0103	GTseq	WA	M	X,Y	NA	NA	NA
Wenatchee River at Tumwater Dam	KCHIW10_0163	GTseq	WA	F	X,X	NA	NA	NA
Wenatchee River at Tumwater Dam	KCHIW10_0167	GTseq	WA	F	X,X	NA	NA	NA
Wenatchee River at Tumwater Dam	KCHIW10_0168	GTseq	WA	F	X,X	NA	NA	NA
Wenatchee River at Tumwater Dam	KCHIW10_0170	GTseq	WA	F	X,X	NA	NA	NA
Wenatchee River at Tumwater Dam	KCHIW10_0256	GTseq	WA	M	X,Y	NA	NA	Ots17_MH4
Wenatchee River at Tumwater Dam	KCHIW10_0257	GTseq	WA	M	X,Y	NA	NA	NA
Wenatchee River at Tumwater Dam	KCHIW10_0259	GTseq	WA	M	X,Y	NA	NA	NA
Wenatchee River at Tumwater Dam	KCHIW10_0260	GTseq	WA	M	X,Y	NA	NA	NA
Wenatchee River at Tumwater Dam	KCHIW10_0277	GTseq	WA	F	X,X	NA	NA	NA
Wenatchee River at Tumwater Dam	KCHIW10_0278	GTseq	WA	F	X,X	NA	NA	NA
Wenatchee River at Tumwater Dam	KCHIW10_0280	GTseq	WA	F	X,X	NA	NA	NA
Wenatchee River at Tumwater Dam	KCHIW10_0462	GTseq	WA	F	X,X	NA	NA	NA
Wenatchee River at Tumwater Dam	KCHIW10_0466	GTseq	WA	F	X,X	NA	NA	NA
Wenatchee River at Tumwater Dam	KCHIW10_0680	GTseq	WA	F	X,X	NA	NA	NA
Wenatchee River at Tumwater Dam	KCHIW10_0682	GTseq	WA	F	X,X	NA	NA	NA
Wenatchee River at Tumwater Dam	KCHIW10_0816	GTseq	WA	M	X,Y	NA	NA	NA
Wenatchee River at Tumwater Dam	KCHIW10_0821	GTseq	WA	M	X,Y	NA	NA	Ots17_MH4
Wenatchee River at Tumwater Dam	KCHIW10_1061	GTseq	WA	F	X,X	NA	NA	NA
Wenatchee River at Tumwater Dam	KCHIW10_1065	GTseq	WA	F	X,X	NA	NA	NA
Wenatchee River at Tumwater Dam	KCHIW10_1066	GTseq	WA	F	X,X	NA	NA	NA
Wenatchee River at Tumwater Dam	KCHIW10_1067	GTseq	WA	F	X,X	NA	NA	NA
Wenatchee River at Tumwater Dam	KCHIW10_1294	GTseq	WA	M	X,Y	NA	NA	NA
Wenatchee River at Tumwater Dam	KCHIW10_1296	GTseq	WA	M	X,Y	NA	NA	NA
Wenatchee River at Tumwater Dam	KCHIW10_1976	GTseq	WA	M	X,Y	NA	NA	NA
Wenatchee River at Tumwater Dam	KCHIW10_1978	GTseq	WA	M	X,Y	NA	NA	Ots17_MH4
Wenatchee River at Tumwater Dam	KCHIW10_2114	GTseq	WA	F	X,X	NA	NA	NA
Wenatchee River at Tumwater Dam	KCHIW10_2115	GTseq	WA	F	X,X	NA	NA	NA
Wenatchee River at Tumwater Dam	KCHIW10_2414	GTseq	WA	F	X,X	NA	NA	NA
Wenatchee River at Tumwater Dam	KCHIW10_2415	GTseq	WA	F	X,X	NA	NA	NA
Wenatchee River at Tumwater Dam	KCHIW10_2718	GTseq	WA	M	X,Y	NA	NA	NA
Wenatchee River at Tumwater Dam	KCHIW10_4120	GTseq	WA	F	X,X	NA	NA	NA
Wenatchee River at Tumwater Dam	KCHIW10_4135	GTseq	WA	F	X,X	NA	NA	NA
Wenatchee River at Tumwater Dam	KCHIW10_4722	GTseq	WA	M	X,Y	NA	NA	NA
Wenatchee River at Tumwater Dam	KCHIW10_4723	GTseq	WA	M	X,Y	NA	NA	NA
Wenatchee River at Tumwater Dam	KCHIW10_4724	GTseq	WA	M	X,Y	NA	NA	NA
Wenatchee River at Tumwater Dam	KCHIW10_5125	GTseq	WA	F	X,Y	NA	NA	NA
Wenatchee River at Tumwater Dam	KCHIW10_5583	GTseq	WA	M	X,Y	NA	NA	Ots17_MH4
Chuitna River	KCHUI09_0001	RAD	AK	M	NA	470	NA	F
Chuitna River	KCHUI09_0002	RAD	AK	F	NA	825	NA	F
Chuitna River	KCHUI09_0003	RAD	AK	F	NA	645	NA	Ots17_MH2
Chuitna River	KCHUI09_0004	RAD	AK	F	NA	790	NA	F
Chuitna River	KCHUI09_0005	RAD	AK	F	NA	880	NA	F
Chuitna River	KCHUI09_0009	RAD	AK	F	NA	800	NA	Ots17_MH2
Chuitna River	KCHUI09_0012	RAD	AK	M	NA	850	NA	Ots17_MH4
Chuitna River	KCHUI09_0013	RAD	AK	F	NA	810	NA	F
Chuitna River	KCHUI09_0014	RAD	AK	F	NA	560	NA	Ots17_MH2
Chuitna River	KCHUI09_0015	RAD	AK	M	NA	845	NA	Ots17_MH4
Chuitna River	KCHUI09_0016	RAD	AK	M	NA	485	NA	F
Chuitna River	KCHUI09_0017	RAD	AK	M	NA	600	NA	Ots17_MH2
Chuitna River	KCHUI09_0019	RAD	AK	M	NA	585	NA	Ots17_MH2
Chuitna River	KCHUI09_0021	RAD	AK	M	NA	580	NA	Ots17_MH1
Chuitna River	KCHUI09_0025	RAD	AK	M	NA	600	NA	Ots17_MH2
Chuitna River	KCHUI09_0026	RAD	AK	F	NA	880	1.4	F
Chuitna River	KCHUI09_0027	RAD	AK	M	NA	570	NA	Ots17_MH1
Chuitna River	KCHUI09_0030	RAD	AK	M	NA	530	NA	F
Chuitna River	KCHUI09_0031	RAD	AK	F	NA	851	1.3	Ots17_MH4
Chuitna River	KCHUI09_0032	RAD	AK	NA	NA	NA	NA	Ots17_MH2
Chuitna River	KCHUI09_0033	RAD	AK	M	NA	665	NA	Ots17_MH2
Chuitna River	KCHUI09_0034	RAD	AK	M	NA	605	NA	F
Chuitna River	KCHUI09_0035	RAD	AK	F	NA	795	NA	F
Chuitna River	KCHUI09_0037	RAD	AK	M	NA	775	NA	Ots17_MH2
Chuitna River	KCHUI09_0039	RAD	AK	F	NA	635	NA	Ots17_MH2
Chuitna River	KCHUI09_0042	RAD	AK	F	NA	795	NA	F
Chuitna River	KCHUI09_0044	RAD	AK	F	NA	485	NA	F
Chuitna River	KCHUI09_0049	RAD	AK	F	NA	1025	1.4	F
Chuitna River	KCHUI09_0050	RAD	AK	F	NA	935	NA	F
Chuitna River	KCHUI09_0051	RAD	AK	M	NA	679	NA	Ots17_MH2
Chuitna River	KCHUI09_0052	RAD	AK	F	NA	530	NA	Ots17_MH2
Chuitna River	KCHUI09_0054	RAD	AK	M	NA	628	NA	Ots17_MH2
Chuitna River	KCHUI09_0057	RAD	AK	F	NA	875	1.3	F
Chuitna River	KCHUI09_0058	RAD	AK	F	NA	665	NA	Ots17_MH2
Chuitna River	KCHUI09_0059	RAD	AK	F	NA	895	1.3	F
Chuitna River	KCHUI09_0060	RAD	AK	M	NA	770	NA	Ots17_MH2
Chuitna River	KCHUI09_0061	RAD	AK	M	NA	575	NA	Ots17_MH2
Chuitna River	KCHUI09_0062	RAD	AK	M	NA	655	NA	Ots17_MH2
Chuitna River	KCHUI09_0063	RAD	AK	M	NA	655	NA	Ots17_MH2
Chuitna River	KCHUI09_0066	RAD	AK	M	NA	590	NA	Ots17_MH1
Chuitna River	KCHUI09_0067	RAD	AK	F	NA	870	NA	F
Chuitna River	KCHUI09_0068	RAD	AK	F	NA	610	NA	Ots17_MH2
Chuitna River	KCHUI09_0070	RAD	AK	F	NA	895	NA	F
Chuitna River	KCHUI09_0071	RAD	AK	M	NA	605	NA	F
Chuitna River	KCHUI09_0074	RAD	AK	F	NA	810	NA	F
Chuitna River	KCHUI09_0075	RAD	AK	F	NA	965	NA	F
Chuitna River	KCHUI09_0076	RAD	AK	M	NA	620	NA	Ots17_MH1
Chuitna River	KCHUI09_0077	RAD	AK	M	NA	610	NA	Ots17_MH2
Chuitna River	KCHUI09_0079	RAD	AK	F	NA	830	NA	F
Chuitna River	KCHUI09_0080	RAD	AK	M	NA	605	NA	Ots17_MH2
Chuitna River	KCHUI09_0083	RAD	AK	M	NA	645	NA	Ots17_MH2
Chuitna River	KCHUI09_0084	RAD	AK	NA	NA	NA	NA	Ots17_MH1
Chuitna River	KCHUI09_0086	RAD	AK	F	NA	935	NA	F
Chuitna River	KCHUI09_0090	RAD	AK	M	NA	620	NA	Ots17_MH2
Chuitna River	KCHUI09_0091	RAD	AK	F	NA	790	1.4	F
Chuitna River	KCHUI09_0094	RAD	AK	F	NA	565	NA	F
Chuitna River	KCHUI09_0095	RAD	AK	M	NA	630	NA	Ots17_MH2
Coal Creek	KCOAL10_0001	RAD	AK	F	NA	840	1.3	F
Coal Creek	KCOAL10_0002	RAD	AK	M	NA	930	NA	Ots17_MH2
Coal Creek	KCOAL10_0003	RAD	AK	M	NA	770	1.3	Ots17_MH2
Coal Creek	KCOAL10_0004	RAD	AK	M	NA	830	NA	Ots17_MH2
Coal Creek	KCOAL10_0005	RAD	AK	M	NA	920	NA	Ots17_MH2
Coal Creek	KCOAL10_0006	RAD	AK	M	NA	900	NA	Ots17_MH2
Coal Creek	KCOAL10_0007	RAD	AK	F	NA	900	1.4	F
Coal Creek	KCOAL10_0008	RAD	AK	F	NA	820	1.3	F
Coal Creek	KCOAL10_0009	RAD	AK	M	NA	830	NA	Ots17_MH2
Coal Creek	KCOAL10_0010	RAD	AK	F	NA	790	1.3	F
Coal Creek	KCOAL10_0011	RAD	AK	F	NA	790	1.3	F
Coal Creek	KCOAL10_0012	RAD	AK	F	NA	890	1.3	F
Coal Creek	KCOAL10_0013	RAD	AK	M	NA	875	1.4	Ots17_MH2
Coal Creek	KCOAL10_0014	RAD	AK	F	NA	870	1.3	F
Coal Creek	KCOAL10_0015	RAD	AK	F	NA	840	1.3	F
Coal Creek	KCOAL10_0016	RAD	AK	M	NA	930	1.4	Ots17_MH2
Coal Creek	KCOAL10_0017	RAD	AK	F	NA	910	NA	Ots17_MH4
Coal Creek	KCOAL10_0018	RAD	AK	F	NA	840	1.3	F
Coal Creek	KCOAL10_0019	RAD	AK	F	NA	870	1.4	F
Coal Creek	KCOAL10_0020	RAD	AK	F	NA	920	1.4	F
Coal Creek	KCOAL10_0021	RAD	AK	M	NA	965	1.4	Ots17_MH4
Coal Creek	KCOAL10_0022	RAD	AK	M	NA	790	1.3	Ots17_MH2
Coal Creek	KCOAL10_0023	RAD	AK	M	NA	605	1.2	Ots17_MH2
Coal Creek	KCOAL10_0024	RAD	AK	M	NA	630	1.2	Ots17_MH2
Coal Creek	KCOAL10_0025	RAD	AK	M	NA	800	1.3	Ots17_MH2
Coal Creek	KCOAL10_0026	RAD	AK	F	NA	890	NA	F
Coal Creek	KCOAL10_0027	RAD	AK	F	NA	870	1.3	F
Coal Creek	KCOAL10_0028	RAD	AK	M	NA	1000	1.4	Ots17_MH4
Coal Creek	KCOAL10_0029	RAD	AK	M	NA	640	1.2	Ots17_MH2
Coal Creek	KCOAL10_0030	RAD	AK	M	NA	870	1.3	Ots17_MH4
Coal Creek	KCOAL10_0031	RAD	AK	M	NA	810	1.3	Ots17_MH2
Coal Creek	KCOAL10_0032	RAD	AK	F	NA	790	1.3	F
Coal Creek	KCOAL10_0033	RAD	AK	M	NA	910	1.3	Ots17_MH4
Coal Creek	KCOAL10_0034	RAD	AK	F	NA	720	NA	F
Coal Creek	KCOAL10_0035	RAD	AK	NA	NA	NA	NA	NA
Coal Creek	KCOAL11_0003	RAD	AK	NA	NA	NA	NA	F
Coal Creek	KCOAL11_0004	RAD	AK	NA	NA	NA	NA	F
Coal Creek	KCOAL11_0005	RAD	AK	NA	NA	NA	NA	Ots17_MH4
Coal Creek	KCOAL11_0007	RAD	AK	NA	NA	NA	NA	Ots17_MH2
Coal Creek	KCOAL11_0012	RAD	AK	NA	NA	NA	NA	Ots17_MH2
Coal Creek	KCOAL11_0013	RAD	AK	NA	NA	NA	NA	F
Coal Creek	KCOAL11_0014	RAD	AK	NA	NA	NA	NA	F
Coal Creek	KCOAL11_0015	RAD	AK	NA	NA	NA	NA	F
Coal Creek	KCOAL11_0017	RAD	AK	NA	NA	NA	NA	Ots17_MH4
Coal Creek	KCOAL11_0018	RAD	AK	NA	NA	NA	NA	F
Coal Creek	KCOAL11_0020	RAD	AK	NA	NA	NA	NA	F
Coal Creek	KCOAL11_0021	RAD	AK	NA	NA	NA	NA	F
Coal Creek	KCOAL11_0022	RAD	AK	NA	NA	NA	NA	F
Coal Creek	KCOAL11_0025	RAD	AK	NA	NA	NA	NA	F
Coal Creek	KCOAL11_0028	RAD	AK	NA	NA	NA	NA	Ots17_MH4
Coal Creek	KCOAL11_0029	RAD	AK	NA	NA	NA	NA	F
Coal Creek	KCOAL11_0030	RAD	AK	NA	NA	NA	NA	F
Coal Creek	KCOAL11_0032	RAD	AK	NA	NA	NA	NA	Ots17_MH4
Coal Creek	KCOAL11_0038	RAD	AK	NA	NA	NA	NA	Ots17_MH2
Coal Creek	KCOAL11_0040	RAD	AK	NA	NA	NA	NA	Ots17_MH2
Coal Creek	KCOAL11_0042	RAD	AK	NA	NA	NA	NA	Ots17_MH2
Cole River Hatchery, Rogue River	KCOLE06_0001	GTseq	CA	F	X,Y	NA	NA	NA
Cole River Hatchery, Rogue River	KCOLE06_0002	GTseq	CA	F	X,X	NA	NA	NA
Cole River Hatchery, Rogue River	KCOLE06_0003	GTseq	CA	F	X,X	NA	NA	NA
Cole River Hatchery, Rogue River	KCOLE06_0004	GTseq	CA	M	X,Y	NA	NA	NA
Cole River Hatchery, Rogue River	KCOLE06_0005	GTseq	CA	M	X,Y	NA	NA	NA
Cole River Hatchery, Rogue River	KCOLE06_0006	GTseq	CA	M	X,Y	NA	NA	NA
Cole River Hatchery, Rogue River	KCOLE06_0007	GTseq	CA	M	X,Y	NA	NA	NA
Cole River Hatchery, Rogue River	KCOLE06_0008	GTseq	CA	F	X,Y	NA	NA	NA
Cole River Hatchery, Rogue River	KCOLE06_0009	GTseq	CA	F	X,X	NA	NA	NA
Cole River Hatchery, Rogue River	KCOLE06_0010	GTseq	CA	F	X,X	NA	NA	NA
Cole River Hatchery, Rogue River	KCOLE06_0011	GTseq	CA	F	X,X	NA	NA	NA
Cole River Hatchery, Rogue River	KCOLE06_0012	GTseq	CA	F	X,X	NA	NA	NA
Cole River Hatchery, Rogue River	KCOLE06_0013	GTseq	CA	M	X,Y	NA	NA	NA
Cole River Hatchery, Rogue River	KCOLE06_0014	GTseq	CA	F	X,X	NA	NA	NA
Cole River Hatchery, Rogue River	KCOLE06_0015	GTseq	CA	M	X,Y	NA	NA	NA
Cole River Hatchery, Rogue River	KCOLE06_0016	GTseq	CA	F	X,X	NA	NA	NA
Cole River Hatchery, Rogue River	KCOLE06_0017	GTseq	CA	M	X,Y	NA	NA	NA
Cole River Hatchery, Rogue River	KCOLE06_0018	GTseq	CA	M	X,Y	NA	NA	NA
Cole River Hatchery, Rogue River	KCOLE06_0019	GTseq	CA	M	Y,Y	NA	NA	NA
Cole River Hatchery, Rogue River	KCOLE06_0020	GTseq	CA	M	X,Y	NA	NA	NA
Cole River Hatchery, Rogue River	KCOLE06_0021	GTseq	CA	M	X,Y	NA	NA	NA
Cole River Hatchery, Rogue River	KCOLE06_0022	GTseq	CA	M	X,Y	NA	NA	NA
Cole River Hatchery, Rogue River	KCOLE06_0023	GTseq	CA	F	X,X	NA	NA	NA
Cole River Hatchery, Rogue River	KCOLE06_0024	GTseq	CA	F	X,X	NA	NA	NA
Cole River Hatchery, Rogue River	KCOLE06_0025	GTseq	CA	F	X,X	NA	NA	NA
Cole River Hatchery, Rogue River	KCOLE06_0026	GTseq	CA	F	X,X	NA	NA	NA
Cole River Hatchery, Rogue River	KCOLE06_0027	GTseq	CA	M	X,Y	NA	NA	NA
Cole River Hatchery, Rogue River	KCOLE06_0028	GTseq	CA	M	X,Y	NA	NA	NA
Cole River Hatchery, Rogue River	KCOLE06_0029	GTseq	CA	M	X,Y	NA	NA	NA
Cole River Hatchery, Rogue River	KCOLE06_0030	GTseq	CA	M	X,Y	NA	NA	NA
Cole River Hatchery, Rogue River	KCOLE06_0031	GTseq	CA	M	X,Y	NA	NA	NA
Cole River Hatchery, Rogue River	KCOLE06_0032	GTseq	CA	F	X,X	NA	NA	NA
Cole River Hatchery, Rogue River	KCOLE06_0033	GTseq	CA	F	X,X	NA	NA	NA
Cole River Hatchery, Rogue River	KCOLE06_0034	GTseq	CA	F	X,X	NA	NA	NA
Cole River Hatchery, Rogue River	KCOLE06_0035	GTseq	CA	F	X,X	NA	NA	NA
Cole River Hatchery, Rogue River	KCOLE06_0036	GTseq	CA	F	X,X	NA	NA	NA
Cole River Hatchery, Rogue River	KCOLE06_0037	GTseq	CA	M	X,Y	NA	NA	NA
Cole River Hatchery, Rogue River	KCOLE06_0038	GTseq	CA	M	X,Y	NA	NA	NA
Cole River Hatchery, Rogue River	KCOLE06_0039	GTseq	CA	M	X,Y	NA	NA	NA
Cole River Hatchery, Rogue River	KCOLE06_0040	GTseq	CA	F	X,X	NA	NA	NA
Cole River Hatchery, Rogue River	KCOLE06_0041	GTseq	CA	F	X,X	NA	NA	NA
Cole River Hatchery, Rogue River	KCOLE06_0042	GTseq	CA	F	X,X	NA	NA	NA
Cole River Hatchery, Rogue River	KCOLE06_0043	GTseq	CA	F	X,X	NA	NA	NA
Cole River Hatchery, Rogue River	KCOLE06_0044	GTseq	CA	F	X,Y	NA	NA	NA
Cole River Hatchery, Rogue River	KCOLE06_0045	GTseq	CA	F	X,X	NA	NA	NA
Cole River Hatchery, Rogue River	KCOLE06_0046	GTseq	CA	F	X,X	NA	NA	NA
Cole River Hatchery, Rogue River	KCOLE06_0047	GTseq	CA	M	X,Y	NA	NA	NA
Cole River Hatchery, Rogue River	KCOLE06_0048	GTseq	CA	M	X,Y	NA	NA	NA
Coleman National Fish Hatchery	KCOLEM10_0101	GTseq	OR	F	X,X	NA	NA	NA
Coleman National Fish Hatchery	KCOLEM10_0103	GTseq	OR	F	X,X	NA	NA	NA
Coleman National Fish Hatchery	KCOLEM10_0106	GTseq	OR	F	X,X	NA	NA	NA
Coleman National Fish Hatchery	KCOLEM10_0107	GTseq	OR	F	X,X	NA	NA	NA
Coleman National Fish Hatchery	KCOLEM10_0108	GTseq	OR	F	X,X	NA	NA	NA
Coleman National Fish Hatchery	KCOLEM10_0109	GTseq	OR	F	X,X	NA	NA	NA
Coleman National Fish Hatchery	KCOLEM10_0112	GTseq	OR	F	X,X	NA	NA	NA
Coleman National Fish Hatchery	KCOLEM10_0117	GTseq	OR	F	X,X	NA	NA	NA
Coleman National Fish Hatchery	KCOLEM10_0119	GTseq	OR	F	X,X	NA	NA	NA
Coleman National Fish Hatchery	KCOLEM10_0123	GTseq	OR	F	X,X	NA	NA	NA
Coleman National Fish Hatchery	KCOLEM10_0125	GTseq	OR	F	X,X	NA	NA	NA
Coleman National Fish Hatchery	KCOLEM10_0128	GTseq	OR	F	X,X	NA	NA	NA
Coleman National Fish Hatchery	KCOLEM10_0129	GTseq	OR	F	X,X	NA	NA	NA
Coleman National Fish Hatchery	KCOLEM10_0131	GTseq	OR	F	X,X	NA	NA	NA
Coleman National Fish Hatchery	KCOLEM10_0135	GTseq	OR	F	X,X	NA	NA	NA
Coleman National Fish Hatchery	KCOLEM10_0138	GTseq	OR	F	X,X	NA	NA	NA
Coleman National Fish Hatchery	KCOLEM10_0154	GTseq	OR	M	X,Y	NA	NA	NA
Coleman National Fish Hatchery	KCOLEM10_0159	GTseq	OR	M	X,Y	NA	NA	NA
Coleman National Fish Hatchery	KCOLEM10_0161	GTseq	OR	M	X,Y	NA	NA	NA
Coleman National Fish Hatchery	KCOLEM10_0162	GTseq	OR	M	X,Y	NA	NA	NA
Coleman National Fish Hatchery	KCOLEM10_0163	GTseq	OR	M	X,Y	NA	NA	NA
Coleman National Fish Hatchery	KCOLEM10_0164	GTseq	OR	M	X,Y	NA	NA	NA
Coleman National Fish Hatchery	KCOLEM10_0170	GTseq	OR	M	X,Y	NA	NA	NA
Coleman National Fish Hatchery	KCOLEM10_0172	GTseq	OR	M	X,Y	NA	NA	NA
Coleman National Fish Hatchery	KCOLEM10_0173	GTseq	OR	M	X,X	NA	NA	NA
Coleman National Fish Hatchery	KCOLEM10_0177	GTseq	OR	M	X,Y	NA	NA	NA
Coleman National Fish Hatchery	KCOLEM10_0178	GTseq	OR	M	X,Y	NA	NA	NA
Coleman National Fish Hatchery	KCOLEM10_0182	GTseq	OR	M	X,Y	NA	NA	NA
Coleman National Fish Hatchery	KCOLEM10_0183	GTseq	OR	M	X,Y	NA	NA	NA
Coleman National Fish Hatchery	KCOLEM10_0184	GTseq	OR	M	X,Y	NA	NA	NA
Coleman National Fish Hatchery	KCOLEM10_0187	GTseq	OR	M	X,Y	NA	NA	NA
Coleman National Fish Hatchery	KCOLEM10_0190	GTseq	OR	M	X,Y	NA	NA	NA
Coleman National Fish Hatchery	KCOLEM10_0194	GTseq	OR	M	X,Y	NA	NA	NA
Coleman National Fish Hatchery	KCOLEM10_0195	GTseq	OR	M	X,Y	NA	NA	NA
Coleman National Fish Hatchery	KCOLEM10_0196	GTseq	OR	M	X,Y	NA	NA	NA
Coleman National Fish Hatchery	KCOLEM10_0198	GTseq	OR	F	X,X	NA	NA	NA
Coleman National Fish Hatchery	KCOLEM10_0201	GTseq	OR	F	X,X	NA	NA	NA
Coleman National Fish Hatchery	KCOLEM10_0241	GTseq	OR	M	X,Y	NA	NA	NA
Coleman National Fish Hatchery	KCOLEM10_0289	GTseq	OR	F	X,Y	NA	NA	NA
Coleman National Fish Hatchery	KCOLEM10_0290	GTseq	OR	F	X,X	NA	NA	NA
Coleman National Fish Hatchery	KCOLEM10_0293	GTseq	OR	F	X,Y	NA	NA	NA
Coleman National Fish Hatchery	KCOLEM10_0294	GTseq	OR	F	X,X	NA	NA	NA
Coleman National Fish Hatchery	KCOLEM10_0296	GTseq	OR	F	X,X	NA	NA	NA
Coleman National Fish Hatchery	KCOLEM10_0298	GTseq	OR	F	X,Y	NA	NA	NA
Coleman National Fish Hatchery	KCOLEM10_0305	GTseq	OR	M	X,Y	NA	NA	NA
Coleman National Fish Hatchery	KCOLEM10_0307	GTseq	OR	M	X,Y	NA	NA	NA
Coleman National Fish Hatchery	KCOLEM10_0308	GTseq	OR	M	X,Y	NA	NA	NA
Coleman National Fish Hatchery	KCOLEM10_0311	GTseq	OR	M	X,Y	NA	NA	NA
Pullen Creek	KDIPAC05_0001	GTseq	AK	F	X,X	850	NA	F
Pullen Creek	KDIPAC05_0002	GTseq	AK	F	X,X	835	NA	F
Pullen Creek	KDIPAC05_0003	GTseq	AK	F	X,X	800	NA	F
Pullen Creek	KDIPAC05_0006	GTseq	AK	F	X,X	830	NA	F
Pullen Creek	KDIPAC05_0007	GTseq	AK	F	X,X	850	NA	F
Pullen Creek	KDIPAC05_0008	GTseq	AK	F	X,X	815	NA	F
Pullen Creek	KDIPAC05_0009	GTseq	AK	F	X,X	845	NA	F
Pullen Creek	KDIPAC05_0011	GTseq	AK	F	X,X	820	NA	F
Pullen Creek	KDIPAC05_0012	GTseq	AK	F	X,X	970	NA	F
Pullen Creek	KDIPAC05_0013	GTseq	AK	F	X,X	800	NA	F
Pullen Creek	KDIPAC05_0014	GTseq	AK	F	X,X	820	NA	F
Pullen Creek	KDIPAC05_0015	GTseq	AK	F	X,X	880	NA	F
Pullen Creek	KDIPAC05_0016	GTseq	AK	F	X,X	830	NA	F
Pullen Creek	KDIPAC05_0017	GTseq	AK	F	X,X	810	NA	F
Pullen Creek	KDIPAC05_0018	GTseq	AK	F	X,X	750	NA	F
Pullen Creek	KDIPAC05_0019	GTseq	AK	F	X,X	760	NA	F
Pullen Creek	KDIPAC05_0020	GTseq	AK	F	X,X	820	NA	F
Pullen Creek	KDIPAC05_0021	GTseq	AK	F	X,X	840	NA	F
Pullen Creek	KDIPAC05_0022	GTseq	AK	F	X,X	760	NA	F
Pullen Creek	KDIPAC05_0023	GTseq	AK	F	X,X	730	NA	F
Pullen Creek	KDIPAC05_0024	GTseq	AK	F	X,X	870	NA	F
Pullen Creek	KDIPAC05_0025	GTseq	AK	F	X,X	840	NA	F
Pullen Creek	KDIPAC05_0026	GTseq	AK	F	X,X	880	NA	F
Pullen Creek	KDIPAC05_0027	GTseq	AK	F	X,X	815	NA	F
Pullen Creek	KDIPAC05_0028	GTseq	AK	M	X,Y	639	NA	F
Pullen Creek	KDIPAC05_0029	GTseq	AK	M	X,Y	710	NA	F
Pullen Creek	KDIPAC05_0030	GTseq	AK	M	X,Y	790	NA	F
Pullen Creek	KDIPAC05_0031	GTseq	AK	M	X,Y	660	NA	F
Pullen Creek	KDIPAC05_0032	GTseq	AK	M	X,Y	690	NA	F
Pullen Creek	KDIPAC05_0033	GTseq	AK	M	X,Y	710	NA	F
Pullen Creek	KDIPAC05_0034	GTseq	AK	M	X,Y	705	NA	F
Pullen Creek	KDIPAC05_0035	GTseq	AK	M	X,Y	620	NA	F
Pullen Creek	KDIPAC05_0036	GTseq	AK	M	X,Y	780	NA	F
Pullen Creek	KDIPAC05_0037	GTseq	AK	M	X,Y	840	NA	F
Pullen Creek	KDIPAC05_0039	GTseq	AK	M	X,Y	630	NA	F
Pullen Creek	KDIPAC05_0041	GTseq	AK	M	X,Y	585	NA	F
Pullen Creek	KDIPAC05_0042	GTseq	AK	M	X,Y	630	NA	F
Pullen Creek	KDIPAC05_0043	GTseq	AK	M	X,Y	670	NA	F
Pullen Creek	KDIPAC05_0044	GTseq	AK	M	X,Y	840	NA	F
Pullen Creek	KDIPAC05_0045	GTseq	AK	M	X,Y	680	NA	Ots17_MH2
Pullen Creek	KDIPAC05_0046	GTseq	AK	M	X,Y	730	NA	F
Pullen Creek	KDIPAC05_0047	GTseq	AK	M	X,Y	880	NA	F
Pullen Creek	KDIPAC05_0064	GTseq	AK	F	X,X	880	NA	F
Pullen Creek	KDIPAC05_0067	GTseq	AK	F	X,X	790	NA	F
Pullen Creek	KDIPAC05_0069	GTseq	AK	F	X,X	830	NA	F
Pullen Creek	KDIPAC05_0071	GTseq	AK	M	X,Y	740	NA	F
Pullen Creek	KDIPAC05_0074	GTseq	AK	M	X,Y	825	NA	F
Pullen Creek	KDIPAC05_0075	GTseq	AK	M	X,Y	805	NA	F
George River	KGEOR05_0051	GTseq	AK	NA	X,Y	NA	NA	Ots17_MH1
George River	KGEOR05_0051	RAD	AK	NA	NA	NA	NA	Ots17_MH1
George River	KGEOR05_0052	RAD	AK	NA	NA	NA	NA	Ots17_MH3
George River	KGEOR05_0052	GTseq	AK	NA	X,Y	NA	NA	Ots17_MH3
George River	KGEOR05_0055	RAD	AK	NA	NA	NA	NA	Ots17_MH1
George River	KGEOR05_0055	GTseq	AK	NA	X,Y	NA	NA	Ots17_MH1
George River	KGEOR05_0056	GTseq	AK	NA	X,Y	NA	NA	Ots17_MH4
George River	KGEOR05_0056	RAD	AK	NA	NA	NA	NA	Ots17_MH4
George River	KGEOR05_0058	GTseq	AK	NA	X,Y	NA	NA	Ots17_MH2
George River	KGEOR05_0058	RAD	AK	NA	NA	NA	NA	Ots17_MH2
George River	KGEOR05_0059	RAD	AK	NA	NA	NA	NA	Ots17_MH3
George River	KGEOR05_0059	GTseq	AK	NA	X,Y	NA	NA	Ots17_MH3
George River	KGEOR05_0064	RAD	AK	NA	NA	NA	NA	Ots17_MH1
George River	KGEOR05_0064	GTseq	AK	NA	X,Y	NA	NA	Ots17_MH1
George River	KGEOR05_0067	RAD	AK	NA	NA	NA	NA	Ots17_MH3
George River	KGEOR05_0067	GTseq	AK	NA	X,Y	NA	NA	Ots17_MH3
George River	KGEOR05_0068	RAD	AK	NA	NA	NA	NA	F
George River	KGEOR05_0068	GTseq	AK	NA	X,X	NA	NA	F
George River	KGEOR05_0069	GTseq	AK	NA	X,Y	NA	NA	Ots17_MH2
George River	KGEOR05_0069	RAD	AK	NA	NA	NA	NA	Ots17_MH2
George River	KGEOR05_0069qc	GTseq	AK	NA	X,Y	NA	NA	Ots17_MH2
George River	KGEOR05_0070	GTseq	AK	NA	X,Y	NA	NA	Ots17_MH2
George River	KGEOR05_0070	RAD	AK	NA	NA	NA	NA	Ots17_MH2
George River	KGEOR05_0073	GTseq	AK	NA	X,Y	NA	NA	Ots17_MH2
George River	KGEOR05_0073	RAD	AK	NA	NA	NA	NA	Ots17_MH2
George River	KGEOR05_0074	RAD	AK	NA	NA	NA	NA	F
George River	KGEOR05_0074	GTseq	AK	NA	X,X	NA	NA	F
George River	KGEOR05_0076	GTseq	AK	NA	X,Y	NA	NA	Ots17_MH4
George River	KGEOR05_0076	RAD	AK	NA	NA	NA	NA	Ots17_MH4
George River	KGEOR05_0077	GTseq	AK	NA	X,Y	NA	NA	Ots17_MH1
George River	KGEOR05_0077	RAD	AK	NA	NA	NA	NA	Ots17_MH1
George River	KGEOR05_0078	GTseq	AK	NA	X,Y	NA	NA	Ots17_MH1
George River	KGEOR05_0078	RAD	AK	NA	NA	NA	NA	Ots17_MH1
George River	KGEOR05_0084	GTseq	AK	NA	X,Y	NA	NA	Ots17_MH2
George River	KGEOR05_0084	RAD	AK	NA	NA	NA	NA	Ots17_MH2
George River	KGEOR05_0085	RAD	AK	NA	NA	NA	NA	Ots17_MH4
George River	KGEOR05_0086	RAD	AK	NA	NA	NA	NA	F
George River	KGEOR05_0086	GTseq	AK	NA	X,X	NA	NA	F
George River	KGEOR05_0088	RAD	AK	NA	NA	NA	NA	F
George River	KGEOR05_0088	GTseq	AK	NA	X,X	NA	NA	F
George River	KGEOR05_0091	RAD	AK	NA	NA	NA	NA	F
George River	KGEOR05_0091	GTseq	AK	NA	X,Y	NA	NA	F
George River	KGEOR05_0094	RAD	AK	NA	NA	NA	NA	F
George River	KGEOR05_0094	GTseq	AK	NA	X,Y	NA	NA	F
George River	KGEOR05_0097	GTseq	AK	NA	X,Y	NA	NA	Ots17_MH2
George River	KGEOR05_0097	RAD	AK	NA	NA	NA	NA	Ots17_MH2
George River	KGEOR05_0100	RAD	AK	NA	NA	NA	NA	Ots17_MH3
George River	KGEOR05_0100	GTseq	AK	NA	X,Y	NA	NA	Ots17_MH3
George River	KGEOR05_0702	GTseq	AK	NA	X,Y	NA	NA	Ots17_MH4
George River	KGEOR05_0702	RAD	AK	NA	NA	NA	NA	Ots17_MH4
George River	KGEOR05_0703	RAD	AK	NA	NA	NA	NA	Ots17_MH3
George River	KGEOR05_0703	GTseq	AK	NA	X,Y	NA	NA	Ots17_MH3
George River	KGEOR05_0704	GTseq	AK	NA	X,Y	NA	NA	Ots17_MH4
George River	KGEOR05_0704	RAD	AK	NA	NA	NA	NA	Ots17_MH4
George River	KGEOR05_0704qc	GTseq	AK	NA	X,Y	NA	NA	Ots17_MH4
George River	KGEOR05_0705	RAD	AK	NA	NA	NA	NA	F
George River	KGEOR05_0705	GTseq	AK	NA	X,X	NA	NA	F
George River	KGEOR05_0706	GTseq	AK	NA	X,Y	NA	NA	Ots17_MH4
George River	KGEOR05_0706	RAD	AK	NA	NA	NA	NA	Ots17_MH4
George River	KGEOR05_0707	GTseq	AK	NA	X,Y	NA	NA	Ots17_MH2
George River	KGEOR05_0707	RAD	AK	NA	NA	NA	NA	Ots17_MH2
George River	KGEOR05_0709	RAD	AK	NA	NA	NA	NA	Ots17_MH1
George River	KGEOR05_0709	GTseq	AK	NA	X,Y	NA	NA	Ots17_MH1
George River	KGEOR05_0710	GTseq	AK	NA	X,Y	NA	NA	Ots17_MH4
George River	KGEOR05_0710	RAD	AK	NA	NA	NA	NA	Ots17_MH4
George River	KGEOR05_0713	GTseq	AK	NA	X,Y	NA	NA	Ots17_MH4
George River	KGEOR05_0713	RAD	AK	NA	NA	NA	NA	Ots17_MH4
George River	KGEOR05_0715	GTseq	AK	NA	X,Y	NA	NA	Ots17_MH1
George River	KGEOR05_0715	RAD	AK	NA	NA	NA	NA	Ots17_MH1
George River	KGEOR05_0717	GTseq	AK	NA	X,Y	NA	NA	Ots17_MH4
George River	KGEOR05_0717	RAD	AK	NA	NA	NA	NA	Ots17_MH4
George River	KGEOR05_0719	GTseq	AK	NA	X,Y	NA	NA	Ots17_MH2
George River	KGEOR05_0719	RAD	AK	NA	NA	NA	NA	Ots17_MH2
George River	KGEOR05_0722	GTseq	AK	NA	X,Y	NA	NA	Ots17_MH2
George River	KGEOR05_0722	RAD	AK	NA	NA	NA	NA	Ots17_MH2
George River	KGEOR05_0724	GTseq	AK	NA	X,Y	NA	NA	Ots17_MH4
George River	KGEOR05_0724	RAD	AK	NA	NA	NA	NA	Ots17_MH4
George River	KGEOR05_0726	GTseq	AK	NA	X,Y	NA	NA	Ots17_MH1
George River	KGEOR05_0726	RAD	AK	NA	NA	NA	NA	Ots17_MH1
George River	KGEOR05_0729	RAD	AK	NA	NA	NA	NA	F
George River	KGEOR05_0729	GTseq	AK	NA	X,X	NA	NA	F
George River	KGEOR05_0730	RAD	AK	NA	NA	NA	NA	F
George River	KGEOR05_0730	GTseq	AK	NA	X,X	NA	NA	F
George River	KGEOR05_0731	GTseq	AK	NA	X,Y	NA	NA	Ots17_MH4
George River	KGEOR05_0731	RAD	AK	NA	NA	NA	NA	Ots17_MH4
George River	KGEOR05_0733	GTseq	AK	NA	X,X	NA	NA	F
George River	KGEOR05_0733	RAD	AK	NA	NA	NA	NA	F
George River	KGEOR05_0736	GTseq	AK	NA	X,Y	NA	NA	Ots17_MH2
George River	KGEOR05_0736	RAD	AK	NA	NA	NA	NA	Ots17_MH2
George River	KGEOR05_0737	GTseq	AK	NA	X,Y	NA	NA	Ots17_MH4
George River	KGEOR05_0737	RAD	AK	NA	NA	NA	NA	Ots17_MH4
George River	KGEOR05_0738	RAD	AK	NA	NA	NA	NA	F
George River	KGEOR05_0738	GTseq	AK	NA	X,X	NA	NA	F
George River	KGEOR05_0739	RAD	AK	NA	NA	NA	NA	F
George River	KGEOR05_0739	GTseq	AK	NA	X,X	NA	NA	F
George River	KGEOR05_0740	GTseq	AK	NA	X,Y	NA	NA	Ots17_MH2
George River	KGEOR05_0740	RAD	AK	NA	NA	NA	NA	Ots17_MH2
Goodnews River	KGONF06_0003	RAD	AK	NA	NA	NA	NA	Ots17_MH2
Goodnews River	KGONF06_0004	RAD	AK	NA	NA	NA	NA	Ots17_MH4
Goodnews River	KGONF06_0005	RAD	AK	NA	NA	NA	NA	F
Goodnews River	KGONF06_0006	RAD	AK	NA	NA	NA	NA	F
Goodnews River	KGONF06_0007	RAD	AK	NA	NA	NA	NA	F
Goodnews River	KGONF06_0009	RAD	AK	NA	NA	NA	NA	F
Goodnews River	KGONF06_0010	RAD	AK	NA	NA	NA	NA	F
Goodnews River	KGONF06_0011	RAD	AK	NA	NA	NA	NA	F
Goodnews River	KGONF06_0013	RAD	AK	NA	NA	NA	NA	Ots17_MH4
Goodnews River	KGONF06_0014	RAD	AK	NA	NA	NA	NA	Ots17_MH2
Goodnews River	KGONF06_0016	RAD	AK	NA	NA	NA	NA	Ots17_MH2
Goodnews River	KGONF06_0017	RAD	AK	NA	NA	NA	NA	F
Goodnews River	KGONF06_0018	RAD	AK	NA	NA	NA	NA	F
Goodnews River	KGONF06_0019	RAD	AK	NA	NA	NA	NA	Ots17_MH1
Goodnews River	KGONF06_0020	RAD	AK	NA	NA	NA	NA	F
Goodnews River	KGONF06_0021	RAD	AK	NA	NA	NA	NA	NA
Goodnews River	KGONF06_0031	RAD	AK	NA	NA	NA	NA	F
Goodnews River	KGONF06_0032	RAD	AK	NA	NA	NA	NA	F
Goodnews River	KGONF06_0034	RAD	AK	NA	NA	NA	NA	F
Goodnews River	KGONF06_0035	RAD	AK	NA	NA	NA	NA	Ots17_MH2
Goodnews River	KGONF06_0036	RAD	AK	NA	NA	NA	NA	F
Goodnews River	KGONF06_0037	RAD	AK	NA	NA	NA	NA	Ots17_MH4
Goodnews River	KGONF06_0038	RAD	AK	NA	NA	NA	NA	F
Goodnews River	KGONF06_0039	RAD	AK	NA	NA	NA	NA	F
Goodnews River	KGONF06_0040	RAD	AK	NA	NA	NA	NA	Ots17_MH1
Goodnews River	KGONF06_0042	RAD	AK	NA	NA	NA	NA	F
Goodnews River	KGONF06_0043	RAD	AK	NA	NA	NA	NA	F
Goodnews River	KGONF06_0044	RAD	AK	NA	NA	NA	NA	Ots17_MH1
Goodnews River	KGONF06_0045	RAD	AK	NA	NA	NA	NA	Ots17_MH4
Goodnews River	KGONF06_0046	RAD	AK	NA	NA	NA	NA	Ots17_MH4
Goodnews River	KGONF06_0047	RAD	AK	NA	NA	NA	NA	Ots17_MH2
Goodnews River	KGONF06_0048	RAD	AK	NA	NA	NA	NA	Ots17_MH2
Goodnews River	KGONF06_0049	RAD	AK	NA	NA	NA	NA	Ots17_MH1
Goodnews River	KGONF06_0050	RAD	AK	NA	NA	NA	NA	Ots17_MH4
Goodnews River	KGONF06_0051	RAD	AK	NA	NA	NA	NA	Ots17_MH1
Goodnews River	KGONF06_0052	RAD	AK	NA	NA	NA	NA	Ots17_MH4
Goodnews River	KGONF06_0053	RAD	AK	NA	NA	NA	NA	Ots17_MH2
Goodnews River	KGONF06_0054	RAD	AK	NA	NA	NA	NA	F
Goodnews River	KGONF06_0055	RAD	AK	NA	NA	NA	NA	Ots17_MH2
Goodnews River	KGONF06_0056	RAD	AK	NA	NA	NA	NA	F
Goodnews River	KGONF06_0057	RAD	AK	NA	NA	NA	NA	F
Goodnews River	KGONF06_0058	RAD	AK	NA	NA	NA	NA	F
Goodnews River	KGONF06_0059	RAD	AK	NA	NA	NA	NA	Ots17_MH2
Goodnews River	KGONF06_0060	RAD	AK	NA	NA	NA	NA	F
Goodnews River	KGONF06_0061	RAD	AK	NA	NA	NA	NA	F
Goodnews River	KGONF06_0062	RAD	AK	NA	NA	NA	NA	F
Goodnews River	KGONF06_0063	RAD	AK	NA	NA	NA	NA	F
Goodnews River	KGONF06_0064	RAD	AK	NA	NA	NA	NA	F
Harrison River	KHARRI10_0001	GTseq	BC	F	X,Y	NA	NA	NA
Harrison River	KHARRI10_0002	GTseq	BC	F	X,Y	NA	NA	NA
Harrison River	KHARRI10_0003	GTseq	BC	F	X,Y	NA	NA	NA
Harrison River	KHARRI10_0004	GTseq	BC	F	X,Y	NA	NA	NA
Harrison River	KHARRI10_0005	GTseq	BC	F	X,Y	NA	NA	NA
Harrison River	KHARRI10_0006	GTseq	BC	M	X,Y	NA	NA	NA
Harrison River	KHARRI10_0007	GTseq	BC	M	X,Y	NA	NA	NA
Harrison River	KHARRI10_0008	GTseq	BC	M	X,Y	NA	NA	NA
Harrison River	KHARRI10_0009	GTseq	BC	M	X,Y	NA	NA	NA
Harrison River	KHARRI10_0010	GTseq	BC	M	X,Y	NA	NA	NA
Harrison River	KHARRI10_0011	GTseq	BC	F	X,Y	NA	NA	NA
Harrison River	KHARRI10_0012	GTseq	BC	F	X,Y	NA	NA	NA
Harrison River	KHARRI10_0013	GTseq	BC	F	X,Y	NA	NA	NA
Harrison River	KHARRI10_0014	GTseq	BC	F	X,Y	NA	NA	NA
Harrison River	KHARRI10_0015	GTseq	BC	F	X,Y	NA	NA	NA
Harrison River	KHARRI10_0016	GTseq	BC	M	X,Y	NA	NA	NA
Harrison River	KHARRI10_0017	GTseq	BC	M	X,Y	NA	NA	NA
Harrison River	KHARRI10_0018	GTseq	BC	M	X,Y	NA	NA	NA
Harrison River	KHARRI10_0019	GTseq	BC	M	X,Y	NA	NA	NA
Harrison River	KHARRI10_0020	GTseq	BC	M	X,Y	NA	NA	NA
Harrison River	KHARRI10_0021	GTseq	BC	F	X,Y	NA	NA	NA
Harrison River	KHARRI10_0022	GTseq	BC	F	X,Y	NA	NA	NA
Harrison River	KHARRI10_0023	GTseq	BC	F	X,Y	NA	NA	NA
Harrison River	KHARRI10_0024	GTseq	BC	F	X,Y	NA	NA	NA
Harrison River	KHARRI10_0025	GTseq	BC	F	X,X	NA	NA	NA
Harrison River	KHARRI10_0026	GTseq	BC	M	X,X	NA	NA	NA
Harrison River	KHARRI10_0027	GTseq	BC	M	X,X	NA	NA	NA
Harrison River	KHARRI10_0028	GTseq	BC	M	X,X	NA	NA	NA
Harrison River	KHARRI10_0029	GTseq	BC	M	X,X	NA	NA	NA
Harrison River	KHARRI10_0030	GTseq	BC	M	X,X	NA	NA	NA
Harrison River	KHARRI10_0031	GTseq	BC	F	X,X	NA	NA	NA
Harrison River	KHARRI10_0032	GTseq	BC	F	X,X	NA	NA	NA
Harrison River	KHARRI10_0033	GTseq	BC	F	X,X	NA	NA	NA
Harrison River	KHARRI10_0034	GTseq	BC	F	X,X	NA	NA	NA
Harrison River	KHARRI10_0035	GTseq	BC	F	X,X	NA	NA	NA
Harrison River	KHARRI10_0036	GTseq	BC	M	X,X	NA	NA	NA
Harrison River	KHARRI10_0037	GTseq	BC	M	X,X	NA	NA	NA
Harrison River	KHARRI10_0038	GTseq	BC	M	X,X	NA	NA	NA
Harrison River	KHARRI10_0039	GTseq	BC	M	X,X	NA	NA	NA
Harrison River	KHARRI10_0040	GTseq	BC	M	X,X	NA	NA	NA
Harrison River	KHARRI10_0041	GTseq	BC	F	X,X	NA	NA	NA
Harrison River	KHARRI10_0042	GTseq	BC	F	X,X	NA	NA	NA
Harrison River	KHARRI10_0043	GTseq	BC	F	X,X	NA	NA	NA
Harrison River	KHARRI10_0044	GTseq	BC	F	X,X	NA	NA	NA
Harrison River	KHARRI10_0046	GTseq	BC	M	X,X	NA	NA	NA
Harrison River	KHARRI10_0047	GTseq	BC	M	X,X	NA	NA	NA
Harrison River	KHARRI10_0048	GTseq	BC	M	X,X	NA	NA	NA
Harrison River	KHARRI10_0049	GTseq	BC	M	X,X	NA	NA	NA
Iowithla River	KIOW10_0002	RAD	AK	NA	NA	NA	NA	Ots17_MH2
Iowithla River	KIOW10_0003	RAD	AK	NA	NA	NA	NA	Ots17_MH4
Iowithla River	KIOW10_0004	RAD	AK	NA	NA	NA	NA	Ots17_MH3
Iowithla River	KIOW10_0005	RAD	AK	NA	NA	NA	NA	Ots17_MH2
Iowithla River	KIOW10_0006	RAD	AK	NA	NA	NA	NA	Ots17_MH2
Iowithla River	KIOW10_0010	RAD	AK	NA	NA	NA	NA	Ots17_MH1
Iowithla River	KIOW10_0011	RAD	AK	NA	NA	NA	NA	Ots17_MH4
Iowithla River	KIOW10_0012	RAD	AK	NA	NA	NA	NA	Ots17_MH3
Iowithla River	KIOW10_0013	RAD	AK	NA	NA	NA	NA	Ots17_MH2
Iowithla River	KIOW10_0014	RAD	AK	NA	NA	NA	NA	F
Iowithla River	KIOW10_0016	RAD	AK	NA	NA	NA	NA	Ots17_MH2
Iowithla River	KIOW10_0018	RAD	AK	NA	NA	NA	NA	Ots17_MH2
Iowithla River	KIOW10_0019	RAD	AK	NA	NA	NA	NA	F
Iowithla River	KIOW10_0020	RAD	AK	NA	NA	NA	NA	Ots17_MH4
Iowithla River	KIOW10_0021	RAD	AK	NA	NA	NA	NA	Ots17_MH3
Iowithla River	KIOW10_0022	RAD	AK	NA	NA	NA	NA	F
Iowithla River	KIOW10_0023	RAD	AK	NA	NA	NA	NA	Ots17_MH2
Iowithla River	KIOW10_0026	RAD	AK	NA	NA	NA	NA	Ots17_MH2
Iowithla River	KIOW10_0027	RAD	AK	NA	NA	NA	NA	F
Iowithla River	KIOW10_0028	RAD	AK	NA	NA	NA	NA	Ots17_MH1
Iowithla River	KIOW10_0029	RAD	AK	NA	NA	NA	NA	Ots17_MH1
Iowithla River	KIOW10_0030	RAD	AK	NA	NA	NA	NA	Ots17_MH2
Iowithla River	KIOW10_0031	RAD	AK	NA	NA	NA	NA	F
Iowithla River	KIOW10_0032	RAD	AK	NA	NA	NA	NA	Ots17_MH2
Iowithla River	KIOW10_0034	RAD	AK	NA	NA	NA	NA	Ots17_MH3
Iowithla River	KIOW10_0035	RAD	AK	NA	NA	NA	NA	Ots17_MH1
Iowithla River	KIOW10_0036	RAD	AK	NA	NA	NA	NA	Ots17_MH2
Iowithla River	KIOW10_0037	RAD	AK	NA	NA	NA	NA	Ots17_MH2
Iowithla River	KIOW10_0038	RAD	AK	NA	NA	NA	NA	Ots17_MH2
Iowithla River	KIOW10_0039	RAD	AK	NA	NA	NA	NA	Ots17_MH2
Iowithla River	KIOW10_0042	RAD	AK	NA	NA	NA	NA	F
Iowithla River	KIOW10_0043	RAD	AK	NA	NA	NA	NA	Ots17_MH3
Iowithla River	KIOW10_0044	RAD	AK	NA	NA	NA	NA	F
Iowithla River	KIOW10_0045	RAD	AK	NA	NA	NA	NA	Ots17_MH1
Iowithla River	KIOW10_0046	RAD	AK	NA	NA	NA	NA	Ots17_MH1
Iowithla River	KIOW10_0047	RAD	AK	NA	NA	NA	NA	Ots17_MH2
Iowithla River	KIOW10_0048	RAD	AK	NA	NA	NA	NA	F
Iowithla River	KIOW10_0050	RAD	AK	NA	NA	NA	NA	F
Iowithla River	KIOW10_0051	RAD	AK	NA	NA	NA	NA	Ots17_MH2
Iowithla River	KIOW10_0052	RAD	AK	NA	NA	NA	NA	Ots17_MH2
Iowithla River	KIOW10_0053	RAD	AK	NA	NA	NA	NA	Ots17_MH2
Iowithla River	KIOW10_0054	RAD	AK	NA	NA	NA	NA	Ots17_MH1
Iowithla River	KIOW10_0055	RAD	AK	NA	NA	NA	NA	Ots17_MH2
Iowithla River	KIOW10_0056	RAD	AK	NA	NA	NA	NA	Ots17_MH1
Iowithla River	KIOW10_0057	RAD	AK	NA	NA	NA	NA	Ots17_MH2
Iowithla River	KIOW10_0058	RAD	AK	NA	NA	NA	NA	F
Iowithla River	KIOW10_0059	RAD	AK	NA	NA	NA	NA	F
Iowithla River	KIOW10_0060	RAD	AK	NA	NA	NA	NA	Ots17_MH2
McCall Fish Hatchery South Fork Salmon River	KJOHN10_0001	GTseq	ID	M	X,Y	NA	NA	NA
McCall Fish Hatchery South Fork Salmon River	KJOHN10_0002	GTseq	ID	M	X,Y	NA	NA	Ots17_MH4
McCall Fish Hatchery South Fork Salmon River	KJOHN10_0003	GTseq	ID	M	X,Y	NA	NA	NA
McCall Fish Hatchery South Fork Salmon River	KJOHN10_0004	GTseq	ID	M	X,Y	NA	NA	NA
McCall Fish Hatchery South Fork Salmon River	KJOHN10_0005	GTseq	ID	M	X,Y	NA	NA	NA
McCall Fish Hatchery South Fork Salmon River	KJOHN10_0006	GTseq	ID	M	X,Y	NA	NA	NA
McCall Fish Hatchery South Fork Salmon River	KJOHN10_0007	GTseq	ID	M	X,Y	NA	NA	NA
McCall Fish Hatchery South Fork Salmon River	KJOHN10_0008	GTseq	ID	M	X,Y	NA	NA	NA
McCall Fish Hatchery South Fork Salmon River	KJOHN10_0009	GTseq	ID	M	X,Y	NA	NA	NA
McCall Fish Hatchery South Fork Salmon River	KJOHN10_0010	GTseq	ID	M	X,Y	NA	NA	NA
McCall Fish Hatchery South Fork Salmon River	KJOHN10_0011	GTseq	ID	M	X,Y	NA	NA	NA
McCall Fish Hatchery South Fork Salmon River	KJOHN10_0012	GTseq	ID	M	X,Y	NA	NA	NA
McCall Fish Hatchery South Fork Salmon River	KJOHN10_0013	GTseq	ID	M	X,Y	NA	NA	Ots17_MH4
McCall Fish Hatchery South Fork Salmon River	KJOHN10_0014	GTseq	ID	M	X,Y	NA	NA	Ots17_MH4
McCall Fish Hatchery South Fork Salmon River	KJOHN10_0015	GTseq	ID	M	X,Y	NA	NA	NA
McCall Fish Hatchery South Fork Salmon River	KJOHN10_0016	GTseq	ID	M	X,Y	NA	NA	NA
McCall Fish Hatchery South Fork Salmon River	KJOHN10_0017	GTseq	ID	M	X,Y	NA	NA	NA
McCall Fish Hatchery South Fork Salmon River	KJOHN10_0018	GTseq	ID	M	X,Y	NA	NA	NA
McCall Fish Hatchery South Fork Salmon River	KJOHN10_0019	GTseq	ID	M	X,Y	NA	NA	Ots17_MH4
McCall Fish Hatchery South Fork Salmon River	KJOHN10_0020	GTseq	ID	M	X,Y	NA	NA	NA
McCall Fish Hatchery South Fork Salmon River	KJOHN10_0021	GTseq	ID	M	X,Y	NA	NA	Ots17_MH4
McCall Fish Hatchery South Fork Salmon River	KJOHN10_0022	GTseq	ID	M	X,Y	NA	NA	NA
McCall Fish Hatchery South Fork Salmon River	KJOHN10_0023	GTseq	ID	M	X,Y	NA	NA	NA
McCall Fish Hatchery South Fork Salmon River	KJOHN10_0035	GTseq	ID	F	X,X	NA	NA	NA
McCall Fish Hatchery South Fork Salmon River	KJOHN10_0036	GTseq	ID	F	X,X	NA	NA	NA
McCall Fish Hatchery South Fork Salmon River	KJOHN10_0037	GTseq	ID	F	X,X	NA	NA	NA
McCall Fish Hatchery South Fork Salmon River	KJOHN10_0038	GTseq	ID	F	X,X	NA	NA	NA
McCall Fish Hatchery South Fork Salmon River	KJOHN10_0039	GTseq	ID	F	X,X	NA	NA	NA
McCall Fish Hatchery South Fork Salmon River	KJOHN10_0040	GTseq	ID	F	X,X	NA	NA	NA
McCall Fish Hatchery South Fork Salmon River	KJOHN10_0041	GTseq	ID	F	X,X	NA	NA	NA
McCall Fish Hatchery South Fork Salmon River	KJOHN10_0042	GTseq	ID	F	X,X	NA	NA	NA
McCall Fish Hatchery South Fork Salmon River	KJOHN10_0043	GTseq	ID	F	X,X	NA	NA	NA
McCall Fish Hatchery South Fork Salmon River	KJOHN10_0044	GTseq	ID	F	X,X	NA	NA	NA
McCall Fish Hatchery South Fork Salmon River	KJOHN10_0045	GTseq	ID	F	X,X	NA	NA	NA
McCall Fish Hatchery South Fork Salmon River	KJOHN10_0046	GTseq	ID	F	X,X	NA	NA	NA
McCall Fish Hatchery South Fork Salmon River	KJOHN10_0047	GTseq	ID	F	X,X	NA	NA	NA
McCall Fish Hatchery South Fork Salmon River	KJOHN10_0048	GTseq	ID	F	X,X	NA	NA	NA
McCall Fish Hatchery South Fork Salmon River	KJOHN10_0049	GTseq	ID	F	X,X	NA	NA	NA
McCall Fish Hatchery South Fork Salmon River	KJOHN10_0050	GTseq	ID	F	X,X	NA	NA	NA
McCall Fish Hatchery South Fork Salmon River	KJOHN10_0051	GTseq	ID	F	X,X	NA	NA	NA
McCall Fish Hatchery South Fork Salmon River	KJOHN10_0052	GTseq	ID	F	X,X	NA	NA	NA
McCall Fish Hatchery South Fork Salmon River	KJOHN10_0053	GTseq	ID	F	X,X	NA	NA	NA
McCall Fish Hatchery South Fork Salmon River	KJOHN10_0054	GTseq	ID	F	X,X	NA	NA	NA
McCall Fish Hatchery South Fork Salmon River	KJOHN10_0055	GTseq	ID	F	X,X	NA	NA	NA
McCall Fish Hatchery South Fork Salmon River	KJOHN10_0056	GTseq	ID	F	X,X	NA	NA	NA
McCall Fish Hatchery South Fork Salmon River	KJOHN10_0057	GTseq	ID	F	X,X	NA	NA	NA
McCall Fish Hatchery South Fork Salmon River	KJOHN10_0058	GTseq	ID	F	X,X	NA	NA	NA
McCall Fish Hatchery South Fork Salmon River	KJOHN10_0113	GTseq	ID	M	X,X	NA	NA	NA
Kanektok River	KKANE05_0001	RAD	AK	M	NA	660	NA	Ots17_MH1
Kanektok River	KKANE05_0001	GTseq	AK	M	X,Y	660	NA	Ots17_MH1
Kanektok River	KKANE05_0001qc	GTseq	AK	NA	X,Y	NA	NA	Ots17_MH1
Kanektok River	KKANE05_0002	RAD	AK	M	NA	495	NA	Ots17_MH3
Kanektok River	KKANE05_0002	GTseq	AK	M	X,Y	495	NA	Ots17_MH3
Kanektok River	KKANE05_0003	RAD	AK	M	NA	539	NA	Ots17_MH3
Kanektok River	KKANE05_0003	GTseq	AK	M	X,Y	539	NA	Ots17_MH3
Kanektok River	KKANE05_0004	GTseq	AK	M	X,Y	681	NA	Ots17_MH1
Kanektok River	KKANE05_0004	RAD	AK	M	NA	681	NA	Ots17_MH1
Kanektok River	KKANE05_0005	RAD	AK	M	NA	531	NA	Ots17_MH3
Kanektok River	KKANE05_0005	GTseq	AK	M	X,Y	531	NA	Ots17_MH3
Kanektok River	KKANE05_0011	RAD	AK	F	NA	836	NA	F
Kanektok River	KKANE05_0011	GTseq	AK	F	X,X	836	NA	F
Kanektok River	KKANE05_0012	GTseq	AK	M	X,Y	586	NA	Ots17_MH1
Kanektok River	KKANE05_0012	RAD	AK	M	NA	586	NA	Ots17_MH1
Kanektok River	KKANE05_0013	GTseq	AK	M	X,Y	600	NA	Ots17_MH1
Kanektok River	KKANE05_0013	RAD	AK	M	NA	600	NA	Ots17_MH1
Kanektok River	KKANE05_0018	RAD	AK	M	NA	720	NA	Ots17_MH1
Kanektok River	KKANE05_0020	RAD	AK	F	NA	730	NA	F
Kanektok River	KKANE05_0020	GTseq	AK	F	X,X	730	NA	F
Kanektok River	KKANE05_0021	GTseq	AK	M	X,Y	550	NA	Ots17_MH1
Kanektok River	KKANE05_0021	RAD	AK	M	NA	550	NA	Ots17_MH1
Kanektok River	KKANE05_0022	RAD	AK	M	NA	650	NA	Ots17_MH3
Kanektok River	KKANE05_0022	GTseq	AK	M	X,Y	650	NA	Ots17_MH3
Kanektok River	KKANE05_0024	GTseq	AK	M	X,Y	770	NA	Ots17_MH2
Kanektok River	KKANE05_0024	RAD	AK	M	NA	770	NA	Ots17_MH2
Kanektok River	KKANE05_0026	RAD	AK	M	NA	790	NA	F
Kanektok River	KKANE05_0026	GTseq	AK	M	X,X	790	NA	F
Kanektok River	KKANE05_0028	GTseq	AK	M	X,Y	750	NA	Ots17_MH2
Kanektok River	KKANE05_0028	RAD	AK	M	NA	750	NA	Ots17_MH2
Kanektok River	KKANE05_0029	GTseq	AK	M	X,Y	780	NA	Ots17_MH2
Kanektok River	KKANE05_0029	RAD	AK	M	NA	780	NA	Ots17_MH2
Kanektok River	KKANE05_0030	RAD	AK	M	NA	680	NA	F
Kanektok River	KKANE05_0030	GTseq	AK	M	Y,Y	680	NA	F
Kanektok River	KKANE05_0031	GTseq	AK	M	X,Y	800	NA	Ots17_MH1
Kanektok River	KKANE05_0031	RAD	AK	M	NA	800	NA	Ots17_MH1
Kanektok River	KKANE05_0037	GTseq	AK	M	X,Y	780	NA	Ots17_MH2
Kanektok River	KKANE05_0037	RAD	AK	M	NA	780	NA	Ots17_MH2
Kanektok River	KKANE05_0037qc	GTseq	AK	NA	X,Y	NA	NA	Ots17_MH2
Kanektok River	KKANE05_0039	RAD	AK	M	NA	730	NA	Ots17_MH3
Kanektok River	KKANE05_0039	GTseq	AK	M	X,Y	730	NA	Ots17_MH3
Kanektok River	KKANE05_0040	RAD	AK	M	NA	584	NA	Ots17_MH1
Kanektok River	KKANE05_0040	GTseq	AK	M	X,Y	584	NA	Ots17_MH1
Kanektok River	KKANE05_0041	GTseq	AK	F	X,Y	851	NA	Ots17_MH1
Kanektok River	KKANE05_0041	RAD	AK	F	NA	851	NA	Ots17_MH1
Kanektok River	KKANE05_0042	RAD	AK	F	NA	771	NA	F
Kanektok River	KKANE05_0042	GTseq	AK	F	X,X	771	NA	F
Kanektok River	KKANE05_0043	RAD	AK	F	NA	740	NA	F
Kanektok River	KKANE05_0043	GTseq	AK	F	X,X	740	NA	F
Kanektok River	KKANE05_0044	GTseq	AK	M	X,Y	722	NA	Ots17_MH1
Kanektok River	KKANE05_0044	RAD	AK	M	NA	722	NA	Ots17_MH1
Kanektok River	KKANE05_0045	GTseq	AK	M	X,Y	600	NA	Ots17_MH1
Kanektok River	KKANE05_0045	RAD	AK	M	NA	600	NA	Ots17_MH1
Kanektok River	KKANE05_0048	RAD	AK	F	NA	755	NA	F
Kanektok River	KKANE05_0048	GTseq	AK	F	X,X	755	NA	F
Kanektok River	KKANE05_0055	RAD	AK	F	NA	750	NA	F
Kanektok River	KKANE05_0055	GTseq	AK	F	X,X	750	NA	F
Kanektok River	KKANE05_0057	RAD	AK	M	NA	744	NA	Ots17_MH2
Kanektok River	KKANE05_0057	GTseq	AK	M	X,Y	744	NA	Ots17_MH2
Kanektok River	KKANE05_0058	GTseq	AK	M	X,Y	640	NA	Ots17_MH2
Kanektok River	KKANE05_0058	RAD	AK	M	NA	640	NA	Ots17_MH2
Kanektok River	KKANE05_0059	RAD	AK	F	NA	720	NA	F
Kanektok River	KKANE05_0059	GTseq	AK	F	X,X	720	NA	F
Kanektok River	KKANE05_0060	GTseq	AK	M	X,Y	865	NA	Ots17_MH2
Kanektok River	KKANE05_0060	RAD	AK	M	NA	865	NA	Ots17_MH2
Kanektok River	KKANE05_0061	GTseq	AK	M	X,Y	750	NA	Ots17_MH2
Kanektok River	KKANE05_0061	RAD	AK	M	NA	750	NA	Ots17_MH2
Kanektok River	KKANE05_0062	GTseq	AK	M	X,Y	593	NA	Ots17_MH2
Kanektok River	KKANE05_0062	RAD	AK	M	NA	593	NA	Ots17_MH2
Kanektok River	KKANE05_0063	RAD	AK	F	NA	771	NA	F
Kanektok River	KKANE05_0063	GTseq	AK	F	X,X	771	NA	F
Kanektok River	KKANE05_0067	GTseq	AK	M	X,Y	722	NA	Ots17_MH2
Kanektok River	KKANE05_0067	RAD	AK	M	NA	722	NA	Ots17_MH2
Kanektok River	KKANE05_0068	RAD	AK	M	NA	622	NA	Ots17_MH1
Kanektok River	KKANE05_0068	GTseq	AK	M	X,Y	622	NA	Ots17_MH1
Kanektok River	KKANE05_0069	GTseq	AK	M	X,Y	620	NA	Ots17_MH1
Kanektok River	KKANE05_0069	RAD	AK	M	NA	620	NA	Ots17_MH1
Kanektok River	KKANE05_0071	RAD	AK	M	NA	643	NA	Ots17_MH1
Kanektok River	KKANE05_0071	GTseq	AK	M	X,Y	643	NA	Ots17_MH1
Kanektok River	KKANE05_0072	RAD	AK	M	NA	604	NA	Ots17_MH3
Kanektok River	KKANE05_0072	GTseq	AK	M	X,Y	604	NA	Ots17_MH3
Kanektok River	KKANE05_0079	GTseq	AK	F	X,Y	794	NA	Ots17_MH2
Kanektok River	KKANE05_0079	RAD	AK	F	NA	794	NA	Ots17_MH2
Kanektok River	KKANE05_0080	RAD	AK	F	NA	881	NA	F
Kanektok River	KKANE05_0080	GTseq	AK	F	X,X	881	NA	F
Kanektok River	KKANE05_0081	GTseq	AK	F	X,Y	740	NA	Ots17_MH2
Kanektok River	KKANE05_0081	RAD	AK	F	NA	740	NA	Ots17_MH2
Kanektok River	KKANE05_0083	RAD	AK	M	NA	749	NA	Ots17_MH3
Kanektok River	KKANE05_0083	GTseq	AK	M	X,Y	749	NA	Ots17_MH3
Kanektok River	KKANE05_0084	RAD	AK	F	NA	830	NA	F
Kanektok River	KKANE05_0084	GTseq	AK	F	X,X	830	NA	F
Kanektok River	KKANE05_0086	RAD	AK	F	NA	843	NA	F
Kanektok River	KKANE05_0086	GTseq	AK	F	X,X	843	NA	F
Kanektok River	KKANE05_0087	RAD	AK	F	NA	822	NA	F
Kanektok River	KKANE05_0087	GTseq	AK	F	X,X	822	NA	F
Kanektok River	KKANE05_0091	GTseq	AK	M	X,Y	627	NA	Ots17_MH1
Kanektok River	KKANE05_0091	RAD	AK	M	NA	627	NA	Ots17_MH1
Kantishna River	KKANT05_0002	GTseq	AK	NA	X,Y	NA	NA	Ots17_MH2
Kantishna River	KKANT05_0003	GTseq	AK	NA	X,Y	NA	NA	Ots17_MH2
Kantishna River	KKANT05_0004	GTseq	AK	NA	X,Y	NA	NA	Ots17_MH2
Kantishna River	KKANT05_0005	GTseq	AK	NA	X,X	NA	NA	F
Kantishna River	KKANT05_0006	GTseq	AK	NA	X,Y	NA	NA	Ots17_MH2
Kantishna River	KKANT05_0008	GTseq	AK	NA	X,Y	NA	NA	Ots17_MH2
Kantishna River	KKANT05_0011	GTseq	AK	NA	X,Y	NA	NA	Ots17_MH2
Kantishna River	KKANT05_0012	GTseq	AK	NA	X,Y	NA	NA	Ots17_MH2
Kantishna River	KKANT05_0013	GTseq	AK	NA	X,Y	NA	NA	Ots17_MH2
Kantishna River	KKANT05_0015	GTseq	AK	NA	X,X	NA	NA	F
Kantishna River	KKANT05_0016	GTseq	AK	NA	X,Y	NA	NA	Ots17_MH2
Kantishna River	KKANT05_0017	GTseq	AK	NA	X,Y	NA	NA	Ots17_MH2
Kantishna River	KKANT05_0019	GTseq	AK	NA	X,Y	NA	NA	Ots17_MH2
Kantishna River	KKANT05_0020	GTseq	AK	NA	X,X	NA	NA	F
Kantishna River	KKANT05_0022	GTseq	AK	NA	X,X	NA	NA	F
Kantishna River	KKANT05_0023	GTseq	AK	NA	X,Y	NA	NA	Ots17_MH2
Kantishna River	KKANT05_0027	GTseq	AK	NA	X,Y	NA	NA	Ots17_MH2
Kantishna River	KKANT05_0028	GTseq	AK	NA	X,X	NA	NA	F
Kantishna River	KKANT05_0029	GTseq	AK	NA	X,X	NA	NA	F
Kantishna River	KKANT05_0032	GTseq	AK	NA	X,Y	NA	NA	Ots17_MH2
Kantishna River	KKANT05_0035	GTseq	AK	NA	X,Y	NA	NA	Ots17_MH2
Kantishna River	KKANT05_0037	GTseq	AK	NA	X,Y	NA	NA	Ots17_MH1
Kantishna River	KKANT05_0039	GTseq	AK	NA	X,Y	NA	NA	Ots17_MH2
Kantishna River	KKANT05_0041	GTseq	AK	NA	X,X	NA	NA	F
Kantishna River	KKANT05_0042	GTseq	AK	NA	X,Y	NA	NA	Ots17_MH2
Kantishna River	KKANT05_0044	GTseq	AK	NA	X,X	NA	NA	F
Kantishna River	KKANT05_0046	GTseq	AK	NA	X,X	NA	NA	F
Kantishna River	KKANT05_0047	GTseq	AK	NA	X,Y	NA	NA	Ots17_MH2
Kantishna River	KKANT05_0049	GTseq	AK	NA	X,Y	NA	NA	Ots17_MH2
Kantishna River	KKANT05_0054	GTseq	AK	NA	X,Y	NA	NA	Ots17_MH2
Kantishna River	KKANT05_0055	GTseq	AK	NA	X,Y	NA	NA	Ots17_MH2
Kantishna River	KKANT05_0056	GTseq	AK	NA	X,X	NA	NA	F
Kantishna River	KKANT05_0061	GTseq	AK	NA	X,Y	NA	NA	Ots17_MH1
Kantishna River	KKANT05_0063	GTseq	AK	NA	X,Y	NA	NA	Ots17_MH2
Kantishna River	KKANT05_0063qc	GTseq	AK	NA	X,Y	NA	NA	Ots17_MH2
Kantishna River	KKANT05_0064	GTseq	AK	NA	X,Y	NA	NA	Ots17_MH1
Kantishna River	KKANT05_0065	GTseq	AK	NA	X,Y	NA	NA	Ots17_MH2
Kantishna River	KKANT05_0066	GTseq	AK	NA	X,X	NA	NA	F
Kantishna River	KKANT05_0067	GTseq	AK	NA	X,X	NA	NA	F
Kantishna River	KKANT05_0069	GTseq	AK	NA	X,Y	NA	NA	Ots17_MH2
Kantishna River	KKANT05_0073	GTseq	AK	NA	X,Y	NA	NA	Ots17_MH2
Kantishna River	KKANT05_0074	GTseq	AK	NA	X,Y	NA	NA	Ots17_MH2
Kantishna River	KKANT05_0092	GTseq	AK	NA	X,Y	NA	NA	Ots17_MH2
Kantishna River	KKANT05_0092qc	GTseq	AK	NA	X,Y	NA	NA	Ots17_MH2
Kantishna River	KKANT05_0094	GTseq	AK	NA	X,X	NA	NA	F
Kantishna River	KKANT05_0100	GTseq	AK	NA	X,Y	NA	NA	Ots17_MH2
Kantishna River	KKANT05_0101	GTseq	AK	NA	X,X	NA	NA	F
Kantishna River	KKANT05_0102	GTseq	AK	NA	X,Y	NA	NA	Ots17_MH2
Kantishna River	KKANT05_0104	GTseq	AK	NA	X,X	NA	NA	F
Kantishna River	KKANT05_0125	GTseq	AK	F	X,Y	NA	NA	Ots17_MH2
Karluk River	KKARL06_0001	GTseq	AK	M	X,X	781	1.4	F
Karluk River	KKARL06_0002	GTseq	AK	M	X,X	728	2.4	F
Karluk River	KKARL06_0003	GTseq	AK	M	X,X	819	2.3	F
Karluk River	KKARL06_0004	GTseq	AK	F	X,X	769	1.4	F
Karluk River	KKARL06_0005	GTseq	AK	M	X,Y	509	NA	Ots17_MH2
Karluk River	KKARL06_0006	GTseq	AK	M	X,Y	787	NA	Ots17_MH2
Karluk River	KKARL06_0007	GTseq	AK	M	X,X	715	2.4	F
Karluk River	KKARL06_0008	GTseq	AK	M	X,Y	858	2.4	Ots17_MH2
Karluk River	KKARL06_0009	GTseq	AK	M	X,X	820	1.4	F
Karluk River	KKARL06_0010	GTseq	AK	M	X,Y	670	NA	Ots17_MH2
Karluk River	KKARL06_0010qc	GTseq	AK	NA	X,Y	NA	NA	Ots17_MH2
Karluk River	KKARL06_0011	GTseq	AK	F	X,X	814	NA	F
Karluk River	KKARL06_0012	GTseq	AK	F	X,X	836	2.4	F
Karluk River	KKARL06_0013	GTseq	AK	M	X,X	854	2.4	F
Karluk River	KKARL06_0014	GTseq	AK	M	X,Y	751	NA	Ots17_MH2
Karluk River	KKARL06_0015	GTseq	AK	M	X,Y	738	NA	Ots17_MH2
Karluk River	KKARL06_0016	GTseq	AK	F	X,Y	813	2.4	Ots17_MH2
Karluk River	KKARL06_0017	GTseq	AK	F	X,Y	759	2.3	Ots17_MH2
Karluk River	KKARL06_0018	GTseq	AK	F	X,X	754	NA	F
Karluk River	KKARL06_0020	GTseq	AK	M	X,X	773	NA	F
Karluk River	KKARL06_0021	GTseq	AK	M	X,Y	725	1.3	Ots17_MH2
Karluk River	KKARL06_0022	GTseq	AK	F	X,X	784	1.4	F
Karluk River	KKARL06_0023	GTseq	AK	M	X,Y	734	1.3	Ots17_MH2
Karluk River	KKARL06_0024	GTseq	AK	M	X,X	825	2.3	F
Karluk River	KKARL06_0025	GTseq	AK	M	X,Y	818	1.4	Ots17_MH2
Karluk River	KKARL06_0026	GTseq	AK	M	X,Y	745	NA	Ots17_MH2
Karluk River	KKARL06_0027	GTseq	AK	M	X,X	800	1.4	F
Karluk River	KKARL06_0028	GTseq	AK	M	X,Y	753	2.3	Ots17_MH2
Karluk River	KKARL06_0028qc	GTseq	AK	NA	X,Y	NA	NA	Ots17_MH2
Karluk River	KKARL06_0029	GTseq	AK	F	X,X	768	2.4	F
Karluk River	KKARL06_0030	GTseq	AK	M	X,Y	816	2.4	Ots17_MH2
Karluk River	KKARL06_0031	GTseq	AK	M	X,Y	748	1.3	Ots17_MH2
Karluk River	KKARL06_0032	GTseq	AK	M	X,X	891	1.4	F
Karluk River	KKARL06_0033	GTseq	AK	M	X,Y	634	1.3	Ots17_MH2
Karluk River	KKARL06_0034	GTseq	AK	M	X,X	787	1.4	F
Karluk River	KKARL06_0035	GTseq	AK	M	X,Y	616	NA	Ots17_MH2
Karluk River	KKARL06_0036	GTseq	AK	F	X,X	812	NA	F
Karluk River	KKARL06_0037	GTseq	AK	M	X,Y	786	NA	Ots17_MH2
Karluk River	KKARL06_0038	GTseq	AK	M	X,Y	724	1.3	Ots17_MH2
Karluk River	KKARL06_0039	GTseq	AK	F	X,X	695	1.2	F
Karluk River	KKARL06_0040	GTseq	AK	F	X,X	726	NA	F
Karluk River	KKARL06_0041	GTseq	AK	M	X,X	788	2.3	F
Karluk River	KKARL06_0043	GTseq	AK	F	X,X	794	1.4	F
Karluk River	KKARL06_0045	GTseq	AK	M	X,Y	779	NA	Ots17_MH2
Karluk River	KKARL06_0046	GTseq	AK	F	X,X	723	2.3	F
Karluk River	KKARL06_0047	GTseq	AK	M	X,Y	809	NA	Ots17_MH2
Karluk River	KKARL06_0048	GTseq	AK	M	X,X	828	1.4	F
Karluk River	KKARL06_0049	GTseq	AK	M	X,Y	684	NA	Ots17_MH2
Karluk River	KKARL06_0050	GTseq	AK	F	X,X	768	NA	F
Karluk River	KKARL06_0051	GTseq	AK	M	X,Y	693	2.3	Ots17_MH2
Kisaralik River	KKISA05_0001	RAD	AK	NA	NA	NA	NA	Ots17_MH1
Kisaralik River	KKISA05_0002	RAD	AK	NA	NA	NA	NA	Ots17_MH3
Kisaralik River	KKISA05_0003	RAD	AK	NA	NA	NA	NA	Ots17_MH1
Kisaralik River	KKISA05_0004	RAD	AK	NA	NA	NA	NA	Ots17_MH1
Kisaralik River	KKISA05_0005	RAD	AK	NA	NA	NA	NA	F
Kisaralik River	KKISA05_0006	RAD	AK	NA	NA	NA	NA	Ots17_MH1
Kisaralik River	KKISA05_0007	RAD	AK	NA	NA	NA	NA	F
Kisaralik River	KKISA05_0008	RAD	AK	NA	NA	NA	NA	Ots17_MH1
Kisaralik River	KKISA05_0009	RAD	AK	NA	NA	NA	NA	Ots17_MH1
Kisaralik River	KKISA05_0010	RAD	AK	NA	NA	NA	NA	Ots17_MH1
Kisaralik River	KKISA05_0011	RAD	AK	NA	NA	NA	NA	F
Kisaralik River	KKISA05_0012	RAD	AK	NA	NA	NA	NA	Ots17_MH1
Kisaralik River	KKISA05_0013	RAD	AK	NA	NA	NA	NA	Ots17_MH1
Kisaralik River	KKISA05_0014	RAD	AK	NA	NA	NA	NA	Ots17_MH3
Kisaralik River	KKISA05_0015	RAD	AK	NA	NA	NA	NA	F
Kisaralik River	KKISA05_0016	RAD	AK	NA	NA	NA	NA	Ots17_MH2
Kisaralik River	KKISA05_0017	RAD	AK	NA	NA	NA	NA	Ots17_MH2
Kisaralik River	KKISA05_0020	RAD	AK	NA	NA	NA	NA	F
Kisaralik River	KKISA05_0021	RAD	AK	NA	NA	NA	NA	F
Kisaralik River	KKISA05_0022	RAD	AK	NA	NA	NA	NA	Ots17_MH3
Kisaralik River	KKISA05_0023	RAD	AK	NA	NA	NA	NA	Ots17_MH1
Kisaralik River	KKISA05_0024	RAD	AK	NA	NA	NA	NA	Ots17_MH1
Kisaralik River	KKISA05_0025	RAD	AK	NA	NA	NA	NA	Ots17_MH1
Kisaralik River	KKISA05_0026	RAD	AK	NA	NA	NA	NA	Ots17_MH1
Kisaralik River	KKISA05_0030	RAD	AK	NA	NA	NA	NA	Ots17_MH3
Kisaralik River	KKISA05_0031	RAD	AK	NA	NA	NA	NA	F
Kisaralik River	KKISA05_0032	RAD	AK	NA	NA	NA	NA	Ots17_MH1
Kisaralik River	KKISA05_0033	RAD	AK	NA	NA	NA	NA	Ots17_MH1
Kisaralik River	KKISA05_0039	RAD	AK	NA	NA	NA	NA	Ots17_MH1
Kisaralik River	KKISA05_0040	RAD	AK	NA	NA	NA	NA	F
Kisaralik River	KKISA05_0041	RAD	AK	NA	NA	NA	NA	F
Kisaralik River	KKISA05_0042	RAD	AK	NA	NA	NA	NA	F
Kisaralik River	KKISA05_0043	RAD	AK	NA	NA	NA	NA	F
Kisaralik River	KKISA05_0047	RAD	AK	NA	NA	NA	NA	Ots17_MH3
Kisaralik River	KKISA05_0048	RAD	AK	NA	NA	NA	NA	Ots17_MH1
Kisaralik River	KKISA05_0049	RAD	AK	NA	NA	NA	NA	F
Kisaralik River	KKISA05_0050	RAD	AK	NA	NA	NA	NA	F
Kisaralik River	KKISA05_0055	RAD	AK	NA	NA	NA	NA	F
Kisaralik River	KKISA05_0056	RAD	AK	NA	NA	NA	NA	Ots17_MH1
Kisaralik River	KKISA05_0057	RAD	AK	NA	NA	NA	NA	Ots17_MH1
Kisaralik River	KKISA05_0058	RAD	AK	NA	NA	NA	NA	Ots17_MH1
Kisaralik River	KKISA05_0062	RAD	AK	NA	NA	NA	NA	F
Kisaralik River	KKISA05_0063	RAD	AK	NA	NA	NA	NA	F
Kisaralik River	KKISA05_0064	RAD	AK	NA	NA	NA	NA	Ots17_MH3
Kisaralik River	KKISA05_0065	RAD	AK	NA	NA	NA	NA	Ots17_MH1
Kisaralik River	KKISA05_0067	RAD	AK	NA	NA	NA	NA	Ots17_MH3
Kisaralik River	KKISA05_0069	RAD	AK	NA	NA	NA	NA	F
Kisaralik River	KKISA05_0072	RAD	AK	NA	NA	NA	NA	Ots17_MH3
Kitsumkalum River	KKITSU10_0001	GTseq	BC	M	X,Y	NA	NA	Ots17_MH4
Kitsumkalum River	KKITSU10_0002	GTseq	BC	M	X,Y	NA	NA	NA
Kitsumkalum River	KKITSU10_0003	GTseq	BC	M	X,Y	NA	NA	Ots17_MH1
Kitsumkalum River	KKITSU10_0004	GTseq	BC	M	X,Y	NA	NA	NA
Kitsumkalum River	KKITSU10_0005	GTseq	BC	M	X,Y	NA	NA	NA
Kitsumkalum River	KKITSU10_0006	GTseq	BC	M	X,Y	NA	NA	NA
Kitsumkalum River	KKITSU10_0007	GTseq	BC	M	X,Y	NA	NA	NA
Kitsumkalum River	KKITSU10_0008	GTseq	BC	M	X,Y	NA	NA	Ots17_MH4
Kitsumkalum River	KKITSU10_0009	GTseq	BC	M	Y,Y	NA	NA	NA
Kitsumkalum River	KKITSU10_0010	GTseq	BC	M	X,Y	NA	NA	NA
Kitsumkalum River	KKITSU10_0011	GTseq	BC	M	X,Y	NA	NA	Ots17_MH1
Kitsumkalum River	KKITSU10_0012	GTseq	BC	M	X,Y	NA	NA	NA
Kitsumkalum River	KKITSU10_0013	GTseq	BC	M	X,Y	NA	NA	NA
Kitsumkalum River	KKITSU10_0014	GTseq	BC	M	X,Y	NA	NA	NA
Kitsumkalum River	KKITSU10_0015	GTseq	BC	M	X,Y	NA	NA	NA
Kitsumkalum River	KKITSU10_0016	GTseq	BC	M	X,Y	NA	NA	NA
Kitsumkalum River	KKITSU10_0017	GTseq	BC	M	X,Y	NA	NA	NA
Kitsumkalum River	KKITSU10_0018	GTseq	BC	M	X,Y	NA	NA	NA
Kitsumkalum River	KKITSU10_0019	GTseq	BC	M	X,Y	NA	NA	NA
Kitsumkalum River	KKITSU10_0020	GTseq	BC	M	X,Y	NA	NA	NA
Kitsumkalum River	KKITSU10_0021	GTseq	BC	M	X,Y	NA	NA	NA
Kitsumkalum River	KKITSU10_0022	GTseq	BC	M	X,Y	NA	NA	Ots17_MH4
Kitsumkalum River	KKITSU10_0023	GTseq	BC	M	X,Y	NA	NA	NA
Kitsumkalum River	KKITSU10_0024	GTseq	BC	M	X,Y	NA	NA	NA
Kitsumkalum River	KKITSU10_0051	GTseq	BC	F	X,X	NA	NA	NA
Kitsumkalum River	KKITSU10_0052	GTseq	BC	F	X,X	NA	NA	NA
Kitsumkalum River	KKITSU10_0053	GTseq	BC	F	X,X	NA	NA	NA
Kitsumkalum River	KKITSU10_0054	GTseq	BC	F	X,X	NA	NA	NA
Kitsumkalum River	KKITSU10_0055	GTseq	BC	F	X,X	NA	NA	NA
Kitsumkalum River	KKITSU10_0056	GTseq	BC	F	X,X	NA	NA	NA
Kitsumkalum River	KKITSU10_0057	GTseq	BC	F	X,X	NA	NA	NA
Kitsumkalum River	KKITSU10_0058	GTseq	BC	F	X,X	NA	NA	NA
Kitsumkalum River	KKITSU10_0059	GTseq	BC	F	X,X	NA	NA	NA
Kitsumkalum River	KKITSU10_0060	GTseq	BC	F	X,X	NA	NA	NA
Kitsumkalum River	KKITSU10_0061	GTseq	BC	F	X,X	NA	NA	NA
Kitsumkalum River	KKITSU10_0062	GTseq	BC	F	X,X	NA	NA	NA
Kitsumkalum River	KKITSU10_0063	GTseq	BC	F	X,X	NA	NA	NA
Kitsumkalum River	KKITSU10_0064	GTseq	BC	F	X,Y	NA	NA	Ots17_MH1
Kitsumkalum River	KKITSU10_0065	GTseq	BC	F	X,X	NA	NA	NA
Kitsumkalum River	KKITSU10_0066	GTseq	BC	F	X,X	NA	NA	NA
Kitsumkalum River	KKITSU10_0067	GTseq	BC	F	X,X	NA	NA	NA
Kitsumkalum River	KKITSU10_0068	GTseq	BC	F	X,X	NA	NA	NA
Kitsumkalum River	KKITSU10_0069	GTseq	BC	F	X,X	NA	NA	NA
Kitsumkalum River	KKITSU10_0070	GTseq	BC	F	X,X	NA	NA	NA
Kitsumkalum River	KKITSU10_0071	GTseq	BC	F	X,X	NA	NA	NA
Kitsumkalum River	KKITSU10_0072	GTseq	BC	F	X,X	NA	NA	NA
Kitsumkalum River	KKITSU10_0073	GTseq	BC	F	X,X	NA	NA	NA
Kitsumkalum River	KKITSU10_0074	GTseq	BC	F	X,X	NA	NA	NA
Kitwanga River	KKITWA09_0001	GTseq	BC	F	X,X	NA	NA	NA
Kitwanga River	KKITWA09_0002	GTseq	BC	F	X,X	NA	NA	NA
Kitwanga River	KKITWA09_0003	GTseq	BC	M	X,Y	NA	NA	NA
Kitwanga River	KKITWA09_0004	GTseq	BC	F	X,X	NA	NA	NA
Kitwanga River	KKITWA09_0009	GTseq	BC	F	X,X	NA	NA	NA
Kitwanga River	KKITWA09_0010	GTseq	BC	F	X,X	NA	NA	NA
Kitwanga River	KKITWA09_0011	GTseq	BC	F	X,X	NA	NA	NA
Kitwanga River	KKITWA09_0012	GTseq	BC	F	X,X	NA	NA	NA
Kitwanga River	KKITWA09_0017	GTseq	BC	F	X,Y	NA	NA	NA
Kitwanga River	KKITWA09_0018	GTseq	BC	F	X,X	NA	NA	NA
Kitwanga River	KKITWA09_0019	GTseq	BC	F	X,X	NA	NA	NA
Kitwanga River	KKITWA09_0020	GTseq	BC	F	X,X	NA	NA	NA
Kitwanga River	KKITWA09_0026	GTseq	BC	F	X,Y	NA	NA	Ots17_MH1
Kitwanga River	KKITWA09_0027	GTseq	BC	F	X,X	NA	NA	NA
Kitwanga River	KKITWA09_0028	GTseq	BC	F	X,Y	NA	NA	NA
Kitwanga River	KKITWA09_0029	GTseq	BC	F	X,X	NA	NA	NA
Kitwanga River	KKITWA09_0034	GTseq	BC	F	X,X	NA	NA	NA
Kitwanga River	KKITWA09_0035	GTseq	BC	F	X,X	NA	NA	NA
Kitwanga River	KKITWA09_0036	GTseq	BC	F	X,X	NA	NA	NA
Kitwanga River	KKITWA09_0037	GTseq	BC	F	X,Y	NA	NA	NA
Kitwanga River	KKITWA09_0042	GTseq	BC	F	X,X	NA	NA	NA
Kitwanga River	KKITWA09_0043	GTseq	BC	F	X,X	NA	NA	NA
Kitwanga River	KKITWA09_0044	GTseq	BC	F	X,X	NA	NA	NA
Kitwanga River	KKITWA09_0045	GTseq	BC	F	X,X	NA	NA	NA
Kitwanga River	KKITWA09_0052	GTseq	BC	M	X,Y	NA	NA	NA
Kitwanga River	KKITWA09_0053	GTseq	BC	M	X,X	NA	NA	NA
Kitwanga River	KKITWA09_0054	GTseq	BC	M	X,Y	NA	NA	NA
Kitwanga River	KKITWA09_0059	GTseq	BC	M	X,Y	NA	NA	Ots17_MH4
Kitwanga River	KKITWA09_0060	GTseq	BC	M	X,Y	NA	NA	Ots17_MH1
Kitwanga River	KKITWA09_0061	GTseq	BC	M	X,Y	NA	NA	NA
Kitwanga River	KKITWA09_0062	GTseq	BC	M	X,Y	NA	NA	NA
Kitwanga River	KKITWA09_0067	GTseq	BC	M	X,X	NA	NA	NA
Kitwanga River	KKITWA09_0068	GTseq	BC	M	X,Y	NA	NA	NA
Kitwanga River	KKITWA09_0069	GTseq	BC	M	X,Y	NA	NA	NA
Kitwanga River	KKITWA09_0070	GTseq	BC	M	X,Y	NA	NA	NA
Kitwanga River	KKITWA09_0075	GTseq	BC	M	X,Y	NA	NA	NA
Kitwanga River	KKITWA09_0076	GTseq	BC	M	X,Y	NA	NA	NA
Kitwanga River	KKITWA09_0077	GTseq	BC	M	X,Y	NA	NA	Ots17_MH1
Kitwanga River	KKITWA09_0078	GTseq	BC	M	X,Y	NA	NA	NA
Kitwanga River	KKITWA09_0083	GTseq	BC	M	X,Y	NA	NA	NA
Kitwanga River	KKITWA09_0084	GTseq	BC	M	X,Y	NA	NA	NA
Kitwanga River	KKITWA09_0085	GTseq	BC	M	X,Y	NA	NA	NA
Kitwanga River	KKITWA09_0086	GTseq	BC	M	X,Y	NA	NA	Ots17_MH1
Kitwanga River	KKITWA09_0091	GTseq	BC	M	X,Y	NA	NA	NA
Kitwanga River	KKITWA09_0092	GTseq	BC	M	X,Y	NA	NA	NA
Kitwanga River	KKITWA09_0093	GTseq	BC	M	X,Y	NA	NA	NA
Kitwanga River	KKITWA09_0094	GTseq	BC	M	X,Y	NA	NA	NA
Kitwanga River	KKITWA09_0095	GTseq	BC	M	X,Y	NA	NA	NA
Kogrukluk River	KKOGR07_0001	RAD	AK	NA	NA	NA	NA	NA
Kogrukluk River	KKOGR07_0002	RAD	AK	NA	NA	NA	NA	NA
Kogrukluk River	KKOGR07_0003	RAD	AK	NA	NA	NA	NA	F
Kogrukluk River	KKOGR07_0004	RAD	AK	NA	NA	NA	NA	NA
Kogrukluk River	KKOGR07_0005	RAD	AK	NA	NA	NA	NA	Ots17_MH1
Kogrukluk River	KKOGR07_0006	RAD	AK	NA	NA	NA	NA	Ots17_MH3
Kogrukluk River	KKOGR07_0007	RAD	AK	NA	NA	NA	NA	Ots17_MH3
Kogrukluk River	KKOGR07_0008	RAD	AK	NA	NA	NA	NA	Ots17_MH3
Kogrukluk River	KKOGR07_0009	RAD	AK	NA	NA	NA	NA	Ots17_MH1
Kogrukluk River	KKOGR07_0010	RAD	AK	NA	NA	NA	NA	F
Kogrukluk River	KKOGR07_0011	RAD	AK	NA	NA	NA	NA	F
Kogrukluk River	KKOGR07_0012	RAD	AK	NA	NA	NA	NA	NA
Kogrukluk River	KKOGR07_0013	RAD	AK	NA	NA	NA	NA	F
Kogrukluk River	KKOGR07_0014	RAD	AK	NA	NA	NA	NA	Ots17_MH3
Kogrukluk River	KKOGR07_0015	RAD	AK	NA	NA	NA	NA	F
Kogrukluk River	KKOGR07_0016	RAD	AK	NA	NA	NA	NA	F
Kogrukluk River	KKOGR07_0017	RAD	AK	NA	NA	NA	NA	F
Kogrukluk River	KKOGR07_0018	RAD	AK	NA	NA	NA	NA	F
Kogrukluk River	KKOGR07_0019	RAD	AK	NA	NA	NA	NA	F
Kogrukluk River	KKOGR07_0020	RAD	AK	NA	NA	NA	NA	Ots17_MH1
Kogrukluk River	KKOGR07_0021	RAD	AK	NA	NA	NA	NA	Ots17_MH2
Kogrukluk River	KKOGR07_0022	RAD	AK	NA	NA	NA	NA	Ots17_MH3
Kogrukluk River	KKOGR07_0023	RAD	AK	NA	NA	NA	NA	F
Kogrukluk River	KKOGR07_0024	RAD	AK	NA	NA	NA	NA	F
Kogrukluk River	KKOGR07_0025	RAD	AK	NA	NA	NA	NA	Ots17_MH2
Kogrukluk River	KKOGR07_0026	RAD	AK	NA	NA	NA	NA	NA
Kogrukluk River	KKOGR07_0027	RAD	AK	NA	NA	NA	NA	F
Kogrukluk River	KKOGR07_0028	RAD	AK	NA	NA	NA	NA	F
Kogrukluk River	KKOGR07_0029	RAD	AK	NA	NA	NA	NA	Ots17_MH1
Kogrukluk River	KKOGR07_0030	RAD	AK	NA	NA	NA	NA	F
Kogrukluk River	KKOGR07_0031	RAD	AK	NA	NA	NA	NA	Ots17_MH1
Kogrukluk River	KKOGR07_0032	RAD	AK	NA	NA	NA	NA	Ots17_MH1
Kogrukluk River	KKOGR07_0033	RAD	AK	NA	NA	NA	NA	F
Kogrukluk River	KKOGR07_0034	RAD	AK	NA	NA	NA	NA	F
Kogrukluk River	KKOGR07_0035	RAD	AK	NA	NA	NA	NA	F
Kogrukluk River	KKOGR07_0036	RAD	AK	NA	NA	NA	NA	Ots17_MH1
Kogrukluk River	KKOGR07_0037	RAD	AK	NA	NA	NA	NA	F
Kogrukluk River	KKOGR07_0038	RAD	AK	NA	NA	NA	NA	F
Kogrukluk River	KKOGR07_0039	RAD	AK	NA	NA	NA	NA	Ots17_MH1
Kogrukluk River	KKOGR07_0040	RAD	AK	NA	NA	NA	NA	F
Kogrukluk River	KKOGR07_0041	RAD	AK	NA	NA	NA	NA	Ots17_MH1
Kogrukluk River	KKOGR07_0042	RAD	AK	NA	NA	NA	NA	F
Kogrukluk River	KKOGR07_0043	RAD	AK	NA	NA	NA	NA	F
Kogrukluk River	KKOGR07_0044	RAD	AK	NA	NA	NA	NA	F
Kogrukluk River	KKOGR07_0045	RAD	AK	NA	NA	NA	NA	Ots17_MH1
Kogrukluk River	KKOGR07_0046	RAD	AK	NA	NA	NA	NA	Ots17_MH1
Kogrukluk River	KKOGR07_0047	RAD	AK	NA	NA	NA	NA	F
Kogrukluk River	KKOGR07_0048	RAD	AK	NA	NA	NA	NA	Ots17_MH1
Kogrukluk River	KKOGR07_0049	RAD	AK	NA	NA	NA	NA	Ots17_MH1
Kogrukluk River	KKOGR07_0050	RAD	AK	NA	NA	NA	NA	Ots17_MH1
Kogrukluk River	KKOGR07_0051	RAD	AK	NA	NA	NA	NA	Ots17_MH4
Kogrukluk River	KKOGR07_0052	RAD	AK	NA	NA	NA	NA	F
Kogrukluk River	KKOGR07_0053	RAD	AK	NA	NA	NA	NA	Ots17_MH1
Kogrukluk River	KKOGR07_0054	RAD	AK	NA	NA	NA	NA	Ots17_MH3
Kogrukluk River	KKOGR07_0055	RAD	AK	NA	NA	NA	NA	Ots17_MH1
Kogrukluk River	KKOGR07_0056	RAD	AK	NA	NA	NA	NA	F
Kogrukluk River	KKOGR07_0057	RAD	AK	NA	NA	NA	NA	Ots17_MH1
Kogrukluk River	KKOGR07_0058	RAD	AK	NA	NA	NA	NA	Ots17_MH4
Kogrukluk River	KKOGR07_0059	RAD	AK	NA	NA	NA	NA	Ots17_MH1
Kogrukluk River	KKOGR07_0060	RAD	AK	NA	NA	NA	NA	Ots17_MH2
Kogrukluk River	KKOGR07_0061	RAD	AK	NA	NA	NA	NA	Ots17_MH3
Kogrukluk River	KKOGR07_0062	RAD	AK	NA	NA	NA	NA	Ots17_MH1
Kogrukluk River	KKOGR07_0063	RAD	AK	NA	NA	NA	NA	Ots17_MH1
Kogrukluk River	KKOGR07_0064	RAD	AK	NA	NA	NA	NA	F
Koktuli River	KKOKT10_0002	RAD	AK	NA	NA	NA	NA	Ots17_MH1
Koktuli River	KKOKT10_0003	RAD	AK	NA	NA	NA	NA	Ots17_MH1
Koktuli River	KKOKT10_0004	RAD	AK	NA	NA	NA	NA	Ots17_MH2
Koktuli River	KKOKT10_0005	RAD	AK	NA	NA	NA	NA	Ots17_MH4
Koktuli River	KKOKT10_0006	RAD	AK	NA	NA	NA	NA	Ots17_MH1
Koktuli River	KKOKT10_0008	RAD	AK	NA	NA	NA	NA	Ots17_MH1
Koktuli River	KKOKT10_0009	RAD	AK	NA	NA	NA	NA	F
Koktuli River	KKOKT10_0010	RAD	AK	NA	NA	NA	NA	Ots17_MH2
Koktuli River	KKOKT10_0011	RAD	AK	NA	NA	NA	NA	Ots17_MH2
Koktuli River	KKOKT10_0012	RAD	AK	NA	NA	NA	NA	Ots17_MH2
Koktuli River	KKOKT10_0014	RAD	AK	NA	NA	NA	NA	Ots17_MH1
Koktuli River	KKOKT10_0015	RAD	AK	NA	NA	NA	NA	Ots17_MH3
Koktuli River	KKOKT10_0017	RAD	AK	NA	NA	NA	NA	Ots17_MH2
Koktuli River	KKOKT10_0019	RAD	AK	NA	NA	NA	NA	Ots17_MH1
Koktuli River	KKOKT10_0020	RAD	AK	NA	NA	NA	NA	Ots17_MH1
Koktuli River	KKOKT10_0021	RAD	AK	NA	NA	NA	NA	F
Koktuli River	KKOKT10_0023	RAD	AK	NA	NA	NA	NA	Ots17_MH2
Koktuli River	KKOKT10_0024	RAD	AK	NA	NA	NA	NA	Ots17_MH2
Koktuli River	KKOKT10_0025	RAD	AK	NA	NA	NA	NA	F
Koktuli River	KKOKT10_0026	RAD	AK	NA	NA	NA	NA	Ots17_MH2
Koktuli River	KKOKT10_0027	RAD	AK	NA	NA	NA	NA	Ots17_MH2
Koktuli River	KKOKT10_0028	RAD	AK	NA	NA	NA	NA	Ots17_MH1
Koktuli River	KKOKT10_0029	RAD	AK	NA	NA	NA	NA	Ots17_MH4
Koktuli River	KKOKT10_0031	RAD	AK	NA	NA	NA	NA	Ots17_MH2
Koktuli River	KKOKT10_0032	RAD	AK	NA	NA	NA	NA	Ots17_MH3
Koktuli River	KKOKT10_0033	RAD	AK	NA	NA	NA	NA	Ots17_MH2
Koktuli River	KKOKT10_0034	RAD	AK	NA	NA	NA	NA	Ots17_MH3
Koktuli River	KKOKT10_0036	RAD	AK	NA	NA	NA	NA	Ots17_MH2
Koktuli River	KKOKT10_0037	RAD	AK	NA	NA	NA	NA	F
Koktuli River	KKOKT10_0040	RAD	AK	NA	NA	NA	NA	Ots17_MH4
Koktuli River	KKOKT10_0042	RAD	AK	NA	NA	NA	NA	Ots17_MH1
Koktuli River	KKOKT10_0044	RAD	AK	NA	NA	NA	NA	F
Koktuli River	KKOKT10_0045	RAD	AK	NA	NA	NA	NA	Ots17_MH1
Koktuli River	KKOKT10_0046	RAD	AK	NA	NA	NA	NA	F
Koktuli River	KKOKT10_0048	RAD	AK	NA	NA	NA	NA	F
Koktuli River	KKOKT10_0049	RAD	AK	NA	NA	NA	NA	Ots17_MH3
Koktuli River	KKOKT10_0053	RAD	AK	NA	NA	NA	NA	Ots17_MH1
Koktuli River	KKOKT10_0057	RAD	AK	NA	NA	NA	NA	Ots17_MH1
Koktuli River	KKOKT10_0059	RAD	AK	NA	NA	NA	NA	Ots17_MH1
Koktuli River	KKOKT10_0062	RAD	AK	NA	NA	NA	NA	Ots17_MH2
Koktuli River	KKOKT10_0063	RAD	AK	NA	NA	NA	NA	Ots17_MH3
Koktuli River	KKOKT10_0064	RAD	AK	NA	NA	NA	NA	F
Koktuli River	KKOKT10_0065	RAD	AK	NA	NA	NA	NA	Ots17_MH4
Koktuli River	KKOKT10_0066	RAD	AK	NA	NA	NA	NA	Ots17_MH1
Koktuli River	KKOKT10_0067	RAD	AK	NA	NA	NA	NA	Ots17_MH2
Koktuli River	KKOKT10_0069	RAD	AK	NA	NA	NA	NA	Ots17_MH2
Koktuli River	KKOKT10_0070	RAD	AK	NA	NA	NA	NA	Ots17_MH3
Koktuli River	KKOKT10_0071	RAD	AK	NA	NA	NA	NA	Ots17_MH1
Koktuli River	KKOKT10_0075	RAD	AK	NA	NA	NA	NA	F
Koktuli River	KKOKT10_0077	RAD	AK	NA	NA	NA	NA	Ots17_MH1
Koktuli River	KKOKT10_0078	RAD	AK	NA	NA	NA	NA	F
Koktuli River	KKOKT10_0081	RAD	AK	NA	NA	NA	NA	F
Koktuli River	KKOKT10_0082	RAD	AK	NA	NA	NA	NA	Ots17_MH1
Koktuli River	KKOKT10_0084	RAD	AK	NA	NA	NA	NA	Ots17_MH2
Koktuli River	KKOKT10_0088	RAD	AK	NA	NA	NA	NA	F
Koktuli River	KKOKT10_0093	RAD	AK	NA	NA	NA	NA	Ots17_MH2
Kwethluk River	KKWET07_0001	RAD	AK	NA	NA	NA	NA	Ots17_MH1
Kwethluk River	KKWET07_0002	RAD	AK	NA	NA	NA	NA	Ots17_MH2
Kwethluk River	KKWET07_0003	RAD	AK	NA	NA	NA	NA	Ots17_MH3
Kwethluk River	KKWET07_0004	RAD	AK	NA	NA	NA	NA	Ots17_MH1
Kwethluk River	KKWET07_0005	RAD	AK	NA	NA	NA	NA	F
Kwethluk River	KKWET07_0006	RAD	AK	NA	NA	NA	NA	NA
Kwethluk River	KKWET07_0007	RAD	AK	NA	NA	NA	NA	F
Kwethluk River	KKWET07_0008	RAD	AK	NA	NA	NA	NA	Ots17_MH2
Kwethluk River	KKWET07_0009	RAD	AK	NA	NA	NA	NA	Ots17_MH1
Kwethluk River	KKWET07_0010	RAD	AK	NA	NA	NA	NA	F
Kwethluk River	KKWET07_0011	RAD	AK	NA	NA	NA	NA	Ots17_MH4
Kwethluk River	KKWET07_0012	RAD	AK	NA	NA	NA	NA	F
Kwethluk River	KKWET07_0013	RAD	AK	NA	NA	NA	NA	Ots17_MH1
Kwethluk River	KKWET07_0014	RAD	AK	NA	NA	NA	NA	Ots17_MH2
Kwethluk River	KKWET07_0015	RAD	AK	NA	NA	NA	NA	Ots17_MH3
Kwethluk River	KKWET07_0016	RAD	AK	NA	NA	NA	NA	F
Kwethluk River	KKWET07_0017	RAD	AK	NA	NA	NA	NA	Ots17_MH2
Kwethluk River	KKWET07_0018	RAD	AK	NA	NA	NA	NA	Ots17_MH2
Kwethluk River	KKWET07_0019	RAD	AK	NA	NA	NA	NA	Ots17_MH1
Kwethluk River	KKWET07_0020	RAD	AK	NA	NA	NA	NA	F
Kwethluk River	KKWET07_0021	RAD	AK	NA	NA	NA	NA	Ots17_MH1
Kwethluk River	KKWET07_0022	RAD	AK	NA	NA	NA	NA	Ots17_MH1
Kwethluk River	KKWET07_0023	RAD	AK	NA	NA	NA	NA	Ots17_MH3
Kwethluk River	KKWET07_0024	RAD	AK	NA	NA	NA	NA	Ots17_MH1
Kwethluk River	KKWET07_0025	RAD	AK	NA	NA	NA	NA	F
Kwethluk River	KKWET07_0026	RAD	AK	NA	NA	NA	NA	Ots17_MH2
Kwethluk River	KKWET07_0027	RAD	AK	NA	NA	NA	NA	Ots17_MH3
Kwethluk River	KKWET07_0028	RAD	AK	NA	NA	NA	NA	F
Kwethluk River	KKWET07_0029	RAD	AK	NA	NA	NA	NA	Ots17_MH3
Kwethluk River	KKWET07_0030	RAD	AK	NA	NA	NA	NA	Ots17_MH2
Kwethluk River	KKWET07_0031	RAD	AK	NA	NA	NA	NA	Ots17_MH1
Kwethluk River	KKWET07_0032	RAD	AK	NA	NA	NA	NA	Ots17_MH3
Kwethluk River	KKWET07_0033	RAD	AK	NA	NA	NA	NA	Ots17_MH1
Kwethluk River	KKWET07_0034	RAD	AK	NA	NA	NA	NA	Ots17_MH1
Kwethluk River	KKWET07_0035	RAD	AK	NA	NA	NA	NA	Ots17_MH1
Kwethluk River	KKWET07_0036	RAD	AK	NA	NA	NA	NA	F
Kwethluk River	KKWET07_0037	RAD	AK	NA	NA	NA	NA	Ots17_MH3
Kwethluk River	KKWET07_0038	RAD	AK	NA	NA	NA	NA	Ots17_MH1
Kwethluk River	KKWET07_0039	RAD	AK	NA	NA	NA	NA	F
Kwethluk River	KKWET07_0040	RAD	AK	NA	NA	NA	NA	Ots17_MH3
Kwethluk River	KKWET07_0041	RAD	AK	NA	NA	NA	NA	Ots17_MH1
Kwethluk River	KKWET07_0042	RAD	AK	NA	NA	NA	NA	Ots17_MH1
Kwethluk River	KKWET07_0043	RAD	AK	NA	NA	NA	NA	Ots17_MH2
Kwethluk River	KKWET07_0044	RAD	AK	NA	NA	NA	NA	F
Kwethluk River	KKWET07_0045	RAD	AK	NA	NA	NA	NA	Ots17_MH2
Kwethluk River	KKWET07_0046	RAD	AK	NA	NA	NA	NA	Ots17_MH1
Kwethluk River	KKWET07_0047	RAD	AK	NA	NA	NA	NA	Ots17_MH1
Kwethluk River	KKWET07_0048	RAD	AK	NA	NA	NA	NA	Ots17_MH1
Little Port Walter-Unuk River stock	KLPWU09_1010	GTseq	AK	M	X,Y	NA	NA	Ots17_MH4
Little Port Walter-Unuk River stock	KLPWU09_1012	GTseq	AK	M	X,Y	NA	NA	Ots17_MH4
Little Port Walter-Unuk River stock	KLPWU09_1016	GTseq	AK	M	X,Y	NA	NA	Ots17_MH1
Little Port Walter-Unuk River stock	KLPWU09_1017	GTseq	AK	M	X,Y	NA	NA	Ots17_MH1
Little Port Walter-Unuk River stock	KLPWU09_1019	GTseq	AK	M	X,Y	NA	NA	Ots17_MH1
Little Port Walter-Unuk River stock	KLPWU09_1022	GTseq	AK	M	X,Y	NA	NA	Ots17_MH1
Little Port Walter-Unuk River stock	KLPWU09_1028	GTseq	AK	M	X,Y	NA	NA	Ots17_MH4
Little Port Walter-Unuk River stock	KLPWU09_1029	GTseq	AK	M	X,Y	NA	NA	F
Little Port Walter-Unuk River stock	KLPWU09_1031	GTseq	AK	M	X,Y	NA	NA	F
Little Port Walter-Unuk River stock	KLPWU09_1033	GTseq	AK	M	X,Y	NA	NA	F
Little Port Walter-Unuk River stock	KLPWU09_1034	GTseq	AK	M	X,Y	NA	NA	F
Little Port Walter-Unuk River stock	KLPWU09_1037	GTseq	AK	M	X,Y	NA	NA	F
Little Port Walter-Unuk River stock	KLPWU09_1038	GTseq	AK	M	X,Y	NA	NA	F
Little Port Walter-Unuk River stock	KLPWU09_1040	GTseq	AK	M	X,Y	NA	NA	Ots17_MH1
Little Port Walter-Unuk River stock	KLPWU09_1043	GTseq	AK	M	X,Y	NA	NA	Ots17_MH1
Little Port Walter-Unuk River stock	KLPWU09_1044	GTseq	AK	M	X,Y	NA	NA	F
Little Port Walter-Unuk River stock	KLPWU09_1050	GTseq	AK	M	X,Y	NA	NA	F
Little Port Walter-Unuk River stock	KLPWU09_1051	GTseq	AK	M	X,Y	NA	NA	Ots17_MH1
Little Port Walter-Unuk River stock	KLPWU09_1052	GTseq	AK	M	X,Y	NA	NA	Ots17_MH1
Little Port Walter-Unuk River stock	KLPWU09_1055	GTseq	AK	M	X,Y	NA	NA	F
Little Port Walter-Unuk River stock	KLPWU09_1056	GTseq	AK	M	X,Y	NA	NA	F
Little Port Walter-Unuk River stock	KLPWU09_1060	GTseq	AK	M	X,Y	NA	NA	Ots17_MH1
Little Port Walter-Unuk River stock	KLPWU09_1062	GTseq	AK	M	X,Y	NA	NA	Ots17_MH4
Little Port Walter-Unuk River stock	KLPWU09_1068	GTseq	AK	M	X,Y	NA	NA	Ots17_MH1
Little Port Walter-Unuk River stock	KLPWU09_2008	GTseq	AK	F	X,X	NA	NA	F
Little Port Walter-Unuk River stock	KLPWU09_2009	GTseq	AK	F	X,X	NA	NA	F
Little Port Walter-Unuk River stock	KLPWU09_2015	GTseq	AK	F	X,X	NA	NA	F
Little Port Walter-Unuk River stock	KLPWU09_2017	GTseq	AK	F	X,X	NA	NA	F
Little Port Walter-Unuk River stock	KLPWU09_2019	GTseq	AK	F	X,X	NA	NA	F
Little Port Walter-Unuk River stock	KLPWU09_2022	GTseq	AK	F	X,X	NA	NA	F
Little Port Walter-Unuk River stock	KLPWU09_2025	GTseq	AK	F	X,X	NA	NA	F
Little Port Walter-Unuk River stock	KLPWU09_2032	GTseq	AK	F	X,X	NA	NA	F
Little Port Walter-Unuk River stock	KLPWU09_2033	GTseq	AK	F	X,X	NA	NA	F
Little Port Walter-Unuk River stock	KLPWU09_2034	GTseq	AK	F	X,X	NA	NA	F
Little Port Walter-Unuk River stock	KLPWU09_2039	GTseq	AK	F	X,X	NA	NA	F
Little Port Walter-Unuk River stock	KLPWU09_2041	GTseq	AK	F	X,X	NA	NA	F
Little Port Walter-Unuk River stock	KLPWU09_2045	GTseq	AK	F	X,X	NA	NA	F
Little Port Walter-Unuk River stock	KLPWU09_2047	GTseq	AK	F	X,X	NA	NA	F
Little Port Walter-Unuk River stock	KLPWU09_2048	GTseq	AK	F	X,X	NA	NA	F
Little Port Walter-Unuk River stock	KLPWU09_2049	GTseq	AK	F	X,X	NA	NA	F
Little Port Walter-Unuk River stock	KLPWU09_2050	GTseq	AK	F	X,X	NA	NA	F
Little Port Walter-Unuk River stock	KLPWU09_2052	GTseq	AK	F	X,X	NA	NA	F
Little Port Walter-Unuk River stock	KLPWU09_2053	GTseq	AK	F	X,X	NA	NA	F
Little Port Walter-Unuk River stock	KLPWU09_2055	GTseq	AK	F	X,X	NA	NA	F
Little Port Walter-Unuk River stock	KLPWU09_2057	GTseq	AK	F	X,X	NA	NA	F
Little Port Walter-Unuk River stock	KLPWU09_2059	GTseq	AK	F	X,X	NA	NA	F
Little Port Walter-Unuk River stock	KLPWU09_2060	GTseq	AK	F	X,X	NA	NA	F
Little Port Walter-Unuk River stock	KLPWU09_2065	GTseq	AK	F	X,X	NA	NA	F
Lyons Ferry Hatchery	KLYON10H_0002	GTseq	WA	F	X,X	NA	NA	NA
Lyons Ferry Hatchery	KLYON10H_0004	GTseq	WA	F	X,X	NA	NA	NA
Lyons Ferry Hatchery	KLYON10H_0010	GTseq	WA	F	X,X	NA	NA	NA
Lyons Ferry Hatchery	KLYON10H_0017	GTseq	WA	F	X,X	NA	NA	NA
Lyons Ferry Hatchery	KLYON10H_0018	GTseq	WA	F	X,X	NA	NA	NA
Lyons Ferry Hatchery	KLYON10H_0021	GTseq	WA	F	X,X	NA	NA	NA
Lyons Ferry Hatchery	KLYON10H_0022	GTseq	WA	F	X,X	NA	NA	NA
Lyons Ferry Hatchery	KLYON10H_0025	GTseq	WA	F	X,X	NA	NA	NA
Lyons Ferry Hatchery	KLYON10H_0028	GTseq	WA	F	X,X	NA	NA	NA
Lyons Ferry Hatchery	KLYON10H_0029	GTseq	WA	F	X,X	NA	NA	NA
Lyons Ferry Hatchery	KLYON10H_0030	GTseq	WA	F	X,X	NA	NA	NA
Lyons Ferry Hatchery	KLYON10H_0033	GTseq	WA	F	X,X	NA	NA	NA
Lyons Ferry Hatchery	KLYON10H_0036	GTseq	WA	F	X,X	NA	NA	NA
Lyons Ferry Hatchery	KLYON10H_0039	GTseq	WA	F	X,X	NA	NA	NA
Lyons Ferry Hatchery	KLYON10H_0041	GTseq	WA	F	X,X	NA	NA	NA
Lyons Ferry Hatchery	KLYON10H_0042	GTseq	WA	F	X,X	NA	NA	NA
Lyons Ferry Hatchery	KLYON10H_0043	GTseq	WA	F	X,X	NA	NA	NA
Lyons Ferry Hatchery	KLYON10H_0044	GTseq	WA	F	X,X	NA	NA	NA
Lyons Ferry Hatchery	KLYON10H_0045	GTseq	WA	F	X,X	NA	NA	NA
Lyons Ferry Hatchery	KLYON10H_0053	GTseq	WA	F	X,X	NA	NA	NA
Lyons Ferry Hatchery	KLYON10H_0056	GTseq	WA	F	X,X	NA	NA	NA
Lyons Ferry Hatchery	KLYON10H_0057	GTseq	WA	F	X,X	NA	NA	NA
Lyons Ferry Hatchery	KLYON10H_0059	GTseq	WA	F	X,X	NA	NA	NA
Lyons Ferry Hatchery	KLYON10H_0060	GTseq	WA	F	X,X	NA	NA	NA
Lyons Ferry Hatchery	KLYON10H_0101	GTseq	WA	M	X,Y	NA	NA	NA
Lyons Ferry Hatchery	KLYON10H_0102	GTseq	WA	M	X,Y	NA	NA	NA
Lyons Ferry Hatchery	KLYON10H_0105	GTseq	WA	M	X,Y	NA	NA	NA
Lyons Ferry Hatchery	KLYON10H_0116	GTseq	WA	M	X,Y	NA	NA	Ots17_MH4
Lyons Ferry Hatchery	KLYON10H_0117	GTseq	WA	M	X,Y	NA	NA	NA
Lyons Ferry Hatchery	KLYON10H_0123	GTseq	WA	M	X,Y	NA	NA	NA
Lyons Ferry Hatchery	KLYON10H_0124	GTseq	WA	M	X,Y	NA	NA	NA
Lyons Ferry Hatchery	KLYON10H_0125	GTseq	WA	M	X,Y	NA	NA	NA
Lyons Ferry Hatchery	KLYON10H_0126	GTseq	WA	M	X,Y	NA	NA	NA
Lyons Ferry Hatchery	KLYON10H_0127	GTseq	WA	M	X,Y	NA	NA	NA
Lyons Ferry Hatchery	KLYON10H_0128	GTseq	WA	M	X,Y	NA	NA	NA
Lyons Ferry Hatchery	KLYON10H_0135	GTseq	WA	M	X,Y	NA	NA	NA
Lyons Ferry Hatchery	KLYON10H_0137	GTseq	WA	M	X,Y	NA	NA	NA
Lyons Ferry Hatchery	KLYON10H_0139	GTseq	WA	M	X,Y	NA	NA	Ots17_MH4
Lyons Ferry Hatchery	KLYON10H_0141	GTseq	WA	M	X,Y	NA	NA	NA
Lyons Ferry Hatchery	KLYON10H_0147	GTseq	WA	M	X,Y	NA	NA	NA
Lyons Ferry Hatchery	KLYON10H_0154	GTseq	WA	M	X,Y	NA	NA	NA
Lyons Ferry Hatchery	KLYON10H_0156	GTseq	WA	M	X,Y	NA	NA	NA
Lyons Ferry Hatchery	KLYON10H_0159	GTseq	WA	M	X,Y	NA	NA	NA
Lyons Ferry Hatchery	KLYON10H_0163	GTseq	WA	M	X,Y	NA	NA	NA
Lyons Ferry Hatchery	KLYON10H_0164	GTseq	WA	M	X,Y	NA	NA	NA
Lyons Ferry Hatchery	KLYON10H_0167	GTseq	WA	M	X,Y	NA	NA	NA
Lyons Ferry Hatchery	KLYON10H_0168	GTseq	WA	M	X,Y	NA	NA	NA
Lyons Ferry Hatchery	KLYON10H_0170	GTseq	WA	M	X,Y	NA	NA	NA
Lower Yukon Test Fishery	KLYUTF17_0017	GTseq	AK	M	X,Y	810	1.3	Ots17_MH2
Lower Yukon Test Fishery	KLYUTF17_0018	GTseq	AK	F	X,X	770	1.3	F
Lower Yukon Test Fishery	KLYUTF17_0023	GTseq	AK	M	X,Y	878	1.4	Ots17_MH3
Lower Yukon Test Fishery	KLYUTF17_0026	GTseq	AK	M	X,Y	735	1.3	Ots17_MH2
Lower Yukon Test Fishery	KLYUTF17_0027	GTseq	AK	M	X,Y	801	1.4	Ots17_MH2
Lower Yukon Test Fishery	KLYUTF17_0031	GTseq	AK	M	X,X	929	1.4	F
Lower Yukon Test Fishery	KLYUTF17_0039	GTseq	AK	F	X,X	777	1.3	F
Lower Yukon Test Fishery	KLYUTF17_0050	GTseq	AK	F	X,X	782	1.4	F
Lower Yukon Test Fishery	KLYUTF17_0051	GTseq	AK	M	X,Y	815	1.4	Ots17_MH3
Lower Yukon Test Fishery	KLYUTF17_0052	GTseq	AK	M	X,Y	767	1.3	Ots17_MH2
Lower Yukon Test Fishery	KLYUTF17_0055	GTseq	AK	M	X,Y	839	1.4	Ots17_MH4
Lower Yukon Test Fishery	KLYUTF17_0058	GTseq	AK	M	X,X	886	1.4	F
Lower Yukon Test Fishery	KLYUTF17_0068	GTseq	AK	M	X,Y	837	1.4	Ots17_MH3
Lower Yukon Test Fishery	KLYUTF17_0070	GTseq	AK	M	X,Y	671	1.3	Ots17_MH2
Lower Yukon Test Fishery	KLYUTF17_0071	GTseq	AK	F	X,X	903	1.4	F
Lower Yukon Test Fishery	KLYUTF17_0072	GTseq	AK	U	X,X	825	1.4	F
Lower Yukon Test Fishery	KLYUTF17_0080	GTseq	AK	M	X,Y	794	1.3	Ots17_MH2
Lower Yukon Test Fishery	KLYUTF17_0095	GTseq	AK	M	X,Y	828	1.3	Ots17_MH2
Lower Yukon Test Fishery	KLYUTF17_0100	GTseq	AK	M	X,Y	464	1.2	F
Lower Yukon Test Fishery	KLYUTF17_0106	GTseq	AK	M	X,Y	848	1.3	Ots17_MH4
Lower Yukon Test Fishery	KLYUTF17_0107	GTseq	AK	F	X,X	892	0	F
Lower Yukon Test Fishery	KLYUTF17_0108	GTseq	AK	M	X,Y	718	1.3	Ots17_MH2
Lower Yukon Test Fishery	KLYUTF17_0109	GTseq	AK	M	X,Y	679	1.3	Ots17_MH2
Lower Yukon Test Fishery	KLYUTF17_0112	GTseq	AK	F	X,X	877	1.4	F
Lower Yukon Test Fishery	KLYUTF17_0113	GTseq	AK	M	X,Y	648	1.2	Ots17_MH2
Lower Yukon Test Fishery	KLYUTF17_0115	GTseq	AK	M	X,X	745	1.3	F
Lower Yukon Test Fishery	KLYUTF17_0125	GTseq	AK	M	X,Y	908	1.4	Ots17_MH4
Lower Yukon Test Fishery	KLYUTF17_0127	GTseq	AK	F	X,X	803	1.3	F
Lower Yukon Test Fishery	KLYUTF17_0131	GTseq	AK	M	X,Y	652	1.3	Ots17_MH2
Lower Yukon Test Fishery	KLYUTF17_0133	GTseq	AK	M	X,Y	718	1.4	Ots17_MH1
Lower Yukon Test Fishery	KLYUTF17_0134	GTseq	AK	M	X,Y	750	1.4	Ots17_MH2
Lower Yukon Test Fishery	KLYUTF17_0135	GTseq	AK	F	X,X	825	1.4	F
Lower Yukon Test Fishery	KLYUTF17_0136	GTseq	AK	M	X,Y	589	1.4	Ots17_MH2
Lower Yukon Test Fishery	KLYUTF17_0139	GTseq	AK	M	X,Y	701	1.3	Ots17_MH2
Lower Yukon Test Fishery	KLYUTF17_0139qc	GTseq	AK	NA	X,Y	NA	NA	Ots17_MH2
Lower Yukon Test Fishery	KLYUTF17_0141	GTseq	AK	M	X,Y	698	1.3	Ots17_MH1
Lower Yukon Test Fishery	KLYUTF17_0144	GTseq	AK	F	X,X	855	1.4	F
Lower Yukon Test Fishery	KLYUTF17_0147	GTseq	AK	F	X,X	798	1.3	F
Lower Yukon Test Fishery	KLYUTF17_0152	GTseq	AK	F	X,X	835	1.4	F
Lower Yukon Test Fishery	KLYUTF17_0154	GTseq	AK	F	X,X	831	1.3	F
Lower Yukon Test Fishery	KLYUTF17_0162	GTseq	AK	M	X,Y	814	1.3	Ots17_MH3
Lower Yukon Test Fishery	KLYUTF17_0168	GTseq	AK	F	X,X	844	1.4	F
Lower Yukon Test Fishery	KLYUTF17_0169	GTseq	AK	F	X,X	775	1.4	F
Lower Yukon Test Fishery	KLYUTF17_0170	GTseq	AK	F	X,X	829	1.3	F
Lower Yukon Test Fishery	KLYUTF17_0174	GTseq	AK	M	X,Y	688	1.3	Ots17_MH2
Lower Yukon Test Fishery	KLYUTF17_0175	GTseq	AK	M	X,Y	777	0	Ots17_MH2
Lower Yukon Test Fishery	KLYUTF17_0176	GTseq	AK	M	X,Y	869	1.4	Ots17_MH2
Lower Yukon Test Fishery	KLYUTF17_0184	GTseq	AK	M	X,Y	701	1.3	Ots17_MH2
Lower Yukon Test Fishery	KLYUTF17_0187	GTseq	AK	M	X,Y	746	1.3	Ots17_MH2
Lower Yukon Test Fishery	KLYUTF17_0188	GTseq	AK	M	X,Y	595	1.2	Ots17_MH2
Lower Yukon Test Fishery	KLYUTF17_0189	GTseq	AK	F	X,X	773	1.4	F
Lower Yukon Test Fishery	KLYUTF17_0190	GTseq	AK	M	X,Y	760	1.3	Ots17_MH2
Lower Yukon Test Fishery	KLYUTF17_0194	GTseq	AK	F	X,X	818	2.3	F
Lower Yukon Test Fishery	KLYUTF17_0201	GTseq	AK	M	X,Y	726	1.3	Ots17_MH2
Lower Yukon Test Fishery	KLYUTF17_0204	GTseq	AK	F	X,X	839	1.3	F
Lower Yukon Test Fishery	KLYUTF17_0207	GTseq	AK	M	X,Y	739	1.3	Ots17_MH2
Lower Yukon Test Fishery	KLYUTF17_0212	GTseq	AK	M	X,Y	803	1.3	Ots17_MH2
Lower Yukon Test Fishery	KLYUTF17_0213	GTseq	AK	M	X,Y	822	1.3	Ots17_MH4
Lower Yukon Test Fishery	KLYUTF17_0223	GTseq	AK	M	X,Y	700	1.3	Ots17_MH2
Lower Yukon Test Fishery	KLYUTF17_0223qc	GTseq	AK	NA	X,Y	NA	NA	Ots17_MH2
Lower Yukon Test Fishery	KLYUTF17_0230	GTseq	AK	M	X,Y	675	1.3	Ots17_MH2
Lower Yukon Test Fishery	KLYUTF17_0232	GTseq	AK	M	X,Y	856	1.4	Ots17_MH2
Lower Yukon Test Fishery	KLYUTF17_0237	GTseq	AK	F	X,X	765	1.4	F
Lower Yukon Test Fishery	KLYUTF17_0244	GTseq	AK	F	X,X	782	1.4	F
Lower Yukon Test Fishery	KLYUTF17_0250	GTseq	AK	M	X,Y	785	1.3	Ots17_MH4
Lower Yukon Test Fishery	KLYUTF17_0256	GTseq	AK	M	X,Y	769	1.3	Ots17_MH2
Lower Yukon Test Fishery	KLYUTF17_0258	GTseq	AK	M	X,Y	833	1.4	Ots17_MH2
Lower Yukon Test Fishery	KLYUTF17_0260	GTseq	AK	F	X,X	855	1.4	F
Lower Yukon Test Fishery	KLYUTF17_0265	GTseq	AK	M	X,Y	489	2.2	Ots17_MH2
Lower Yukon Test Fishery	KLYUTF17_0271	GTseq	AK	M	X,Y	743	1.3	Ots17_MH2
Lower Yukon Test Fishery	KLYUTF17_0276	GTseq	AK	M	X,Y	615	0	Ots17_MH1
Lower Yukon Test Fishery	KLYUTF17_0283	GTseq	AK	F	X,X	859	1.4	F
Lower Yukon Test Fishery	KLYUTF17_0288	GTseq	AK	F	X,X	813	1.3	F
Lower Yukon Test Fishery	KLYUTF17_0290	GTseq	AK	F	X,X	823	2.4	F
Lower Yukon Test Fishery	KLYUTF17_0291	GTseq	AK	F	X,X	814	1.4	F
Lower Yukon Test Fishery	KLYUTF17_0292	GTseq	AK	F	X,X	776	1.3	F
Lower Yukon Test Fishery	KLYUTF17_0293	GTseq	AK	F	X,X	905	1.4	F
Lower Yukon Test Fishery	KLYUTF17_0296	GTseq	AK	M	X,Y	811	1.3	Ots17_MH4
Lower Yukon Test Fishery	KLYUTF17_0298	GTseq	AK	M	X,Y	845	1.4	Ots17_MH4
Lower Yukon Test Fishery	KLYUTF17_0303	GTseq	AK	F	X,X	862	1.3	F
Lower Yukon Test Fishery	KLYUTF17_0304	GTseq	AK	M	X,Y	779	1.3	Ots17_MH2
Lower Yukon Test Fishery	KLYUTF17_0308	GTseq	AK	F	X,Y	857	1.3	Ots17_MH4
Lower Yukon Test Fishery	KLYUTF17_0314	GTseq	AK	M	X,Y	703	1.3	Ots17_MH2
Lower Yukon Test Fishery	KLYUTF17_0316	GTseq	AK	F	X,X	765	1.3	F
Lower Yukon Test Fishery	KLYUTF17_0318	GTseq	AK	M	X,Y	777	1.3	Ots17_MH2
Lower Yukon Test Fishery	KLYUTF17_0322	GTseq	AK	M	X,Y	752	1.3	Ots17_MH2
Lower Yukon Test Fishery	KLYUTF17_0325	GTseq	AK	F	X,X	886	1.4	F
Lower Yukon Test Fishery	KLYUTF17_0328	GTseq	AK	F	X,X	900	1.4	F
Lower Yukon Test Fishery	KLYUTF17_0332	GTseq	AK	F	X,X	829	1.4	F
Lower Yukon Test Fishery	KLYUTF17_0337	GTseq	AK	M	X,Y	833	1.3	Ots17_MH4
Lower Yukon Test Fishery	KLYUTF17_0340	GTseq	AK	M	X,Y	794	1.3	Ots17_MH2
Lower Yukon Test Fishery	KLYUTF17_0344	GTseq	AK	F	X,X	888	1.3	F
Lower Yukon Test Fishery	KLYUTF17_0346	GTseq	AK	M	X,Y	657	1.3	Ots17_MH2
Lower Yukon Test Fishery	KLYUTF17_0348	GTseq	AK	F	X,X	872	1.4	F
Lower Yukon Test Fishery	KLYUTF17_0353	GTseq	AK	M	X,Y	895	1.4	Ots17_MH4
Lower Yukon Test Fishery	KLYUTF17_0354	GTseq	AK	M	X,Y	763	1.4	Ots17_MH2
Lower Yukon Test Fishery	KLYUTF17_0355	GTseq	AK	F	X,X	792	1.3	F
Marblemount Fish Hatchery	KMARBL10_0001	GTseq	WA	F	X,X	NA	NA	NA
Marblemount Fish Hatchery	KMARBL10_0002	GTseq	WA	F	X,X	NA	NA	NA
Marblemount Fish Hatchery	KMARBL10_0003	GTseq	WA	F	X,X	NA	NA	NA
Marblemount Fish Hatchery	KMARBL10_0004	GTseq	WA	F	X,X	NA	NA	NA
Marblemount Fish Hatchery	KMARBL10_0005	GTseq	WA	F	X,X	NA	NA	NA
Marblemount Fish Hatchery	KMARBL10_0006	GTseq	WA	F	X,X	NA	NA	NA
Marblemount Fish Hatchery	KMARBL10_0007	GTseq	WA	F	X,X	NA	NA	NA
Marblemount Fish Hatchery	KMARBL10_0008	GTseq	WA	F	X,X	NA	NA	NA
Marblemount Fish Hatchery	KMARBL10_0016	GTseq	WA	M	X,Y	NA	NA	NA
Marblemount Fish Hatchery	KMARBL10_0017	GTseq	WA	M	X,Y	NA	NA	NA
Marblemount Fish Hatchery	KMARBL10_0018	GTseq	WA	M	X,Y	NA	NA	NA
Marblemount Fish Hatchery	KMARBL10_0019	GTseq	WA	M	X,Y	NA	NA	NA
Marblemount Fish Hatchery	KMARBL10_0020	GTseq	WA	M	X,Y	NA	NA	NA
Marblemount Fish Hatchery	KMARBL10_0021	GTseq	WA	M	X,Y	NA	NA	NA
Marblemount Fish Hatchery	KMARBL10_0022	GTseq	WA	M	X,Y	NA	NA	NA
Marblemount Fish Hatchery	KMARBL10_0023	GTseq	WA	M	X,Y	NA	NA	NA
Marblemount Fish Hatchery	KMARBL10_0031	GTseq	WA	F	X,X	NA	NA	NA
Marblemount Fish Hatchery	KMARBL10_0032	GTseq	WA	F	X,X	NA	NA	NA
Marblemount Fish Hatchery	KMARBL10_0033	GTseq	WA	F	X,X	NA	NA	NA
Marblemount Fish Hatchery	KMARBL10_0034	GTseq	WA	F	X,X	NA	NA	NA
Marblemount Fish Hatchery	KMARBL10_0035	GTseq	WA	F	X,X	NA	NA	NA
Marblemount Fish Hatchery	KMARBL10_0036	GTseq	WA	F	X,X	NA	NA	NA
Marblemount Fish Hatchery	KMARBL10_0037	GTseq	WA	F	X,X	NA	NA	NA
Marblemount Fish Hatchery	KMARBL10_0038	GTseq	WA	F	X,X	NA	NA	NA
Marblemount Fish Hatchery	KMARBL10_0046	GTseq	WA	M	X,Y	NA	NA	NA
Marblemount Fish Hatchery	KMARBL10_0047	GTseq	WA	M	X,Y	NA	NA	NA
Marblemount Fish Hatchery	KMARBL10_0048	GTseq	WA	M	X,Y	NA	NA	NA
Marblemount Fish Hatchery	KMARBL10_0049	GTseq	WA	M	X,Y	NA	NA	NA
Marblemount Fish Hatchery	KMARBL10_0050	GTseq	WA	M	X,Y	NA	NA	NA
Marblemount Fish Hatchery	KMARBL10_0051	GTseq	WA	M	X,Y	NA	NA	NA
Marblemount Fish Hatchery	KMARBL10_0052	GTseq	WA	M	X,Y	NA	NA	NA
Marblemount Fish Hatchery	KMARBL10_0053	GTseq	WA	M	X,Y	NA	NA	NA
Marblemount Fish Hatchery	KMARBL10_0061	GTseq	WA	F	X,X	NA	NA	NA
Marblemount Fish Hatchery	KMARBL10_0062	GTseq	WA	F	X,X	NA	NA	NA
Marblemount Fish Hatchery	KMARBL10_0063	GTseq	WA	F	X,X	NA	NA	NA
Marblemount Fish Hatchery	KMARBL10_0064	GTseq	WA	F	X,X	NA	NA	NA
Marblemount Fish Hatchery	KMARBL10_0065	GTseq	WA	F	X,X	NA	NA	NA
Marblemount Fish Hatchery	KMARBL10_0066	GTseq	WA	F	X,X	NA	NA	NA
Marblemount Fish Hatchery	KMARBL10_0067	GTseq	WA	F	X,X	NA	NA	NA
Marblemount Fish Hatchery	KMARBL10_0068	GTseq	WA	F	X,X	NA	NA	NA
Marblemount Fish Hatchery	KMARBL10_0081	GTseq	WA	M	X,Y	NA	NA	NA
Marblemount Fish Hatchery	KMARBL10_0082	GTseq	WA	M	X,Y	NA	NA	NA
Marblemount Fish Hatchery	KMARBL10_0083	GTseq	WA	M	X,Y	NA	NA	NA
Marblemount Fish Hatchery	KMARBL10_0084	GTseq	WA	M	X,Y	NA	NA	NA
Marblemount Fish Hatchery	KMARBL10_0085	GTseq	WA	M	X,Y	NA	NA	NA
Marblemount Fish Hatchery	KMARBL10_0086	GTseq	WA	M	X,Y	NA	NA	NA
Marblemount Fish Hatchery	KMARBL10_0087	GTseq	WA	M	X,Y	NA	NA	NA
Marblemount Fish Hatchery	KMARBL10_0088	GTseq	WA	M	X,Y	NA	NA	NA
McKenzie Hatchery	KMCKEN10_0072	GTseq	OR	M	X,Y	NA	NA	NA
McKenzie Hatchery	KMCKEN10_0073	GTseq	OR	M	X,Y	NA	NA	NA
McKenzie Hatchery	KMCKEN10_0075	GTseq	OR	M	X,Y	NA	NA	NA
McKenzie Hatchery	KMCKEN10_0077	GTseq	OR	M	X,Y	NA	NA	NA
McKenzie Hatchery	KMCKEN10_0079	GTseq	OR	M	X,Y	NA	NA	NA
McKenzie Hatchery	KMCKEN10_0081	GTseq	OR	M	X,Y	NA	NA	NA
McKenzie Hatchery	KMCKEN10_0082	GTseq	OR	M	X,Y	NA	NA	NA
McKenzie Hatchery	KMCKEN10_0086	GTseq	OR	M	X,Y	NA	NA	NA
McKenzie Hatchery	KMCKEN10_0090	GTseq	OR	M	X,Y	NA	NA	NA
McKenzie Hatchery	KMCKEN10_0091	GTseq	OR	M	X,Y	NA	NA	NA
McKenzie Hatchery	KMCKEN10_0095	GTseq	OR	M	X,Y	NA	NA	NA
McKenzie Hatchery	KMCKEN10_0100	GTseq	OR	M	X,Y	NA	NA	NA
McKenzie Hatchery	KMCKEN10_0101	GTseq	OR	M	X,Y	NA	NA	NA
McKenzie Hatchery	KMCKEN10_0103	GTseq	OR	M	X,Y	NA	NA	NA
McKenzie Hatchery	KMCKEN10_0105	GTseq	OR	M	X,Y	NA	NA	NA
McKenzie Hatchery	KMCKEN10_0106	GTseq	OR	M	X,Y	NA	NA	NA
McKenzie Hatchery	KMCKEN10_0107	GTseq	OR	M	X,Y	NA	NA	NA
McKenzie Hatchery	KMCKEN10_0111	GTseq	OR	M	X,Y	NA	NA	NA
McKenzie Hatchery	KMCKEN10_0112	GTseq	OR	M	X,Y	NA	NA	NA
McKenzie Hatchery	KMCKEN10_0114	GTseq	OR	M	X,Y	NA	NA	NA
McKenzie Hatchery	KMCKEN10_0117	GTseq	OR	M	X,Y	NA	NA	NA
McKenzie Hatchery	KMCKEN10_0124	GTseq	OR	M	X,Y	NA	NA	NA
McKenzie Hatchery	KMCKEN10_0127	GTseq	OR	M	X,Y	NA	NA	NA
McKenzie Hatchery	KMCKEN10_0129	GTseq	OR	M	X,Y	NA	NA	NA
McKenzie Hatchery	KMCKEN10_0131	GTseq	OR	F	X,Y	NA	NA	NA
McKenzie Hatchery	KMCKEN10_0132	GTseq	OR	F	X,X	NA	NA	NA
McKenzie Hatchery	KMCKEN10_0134	GTseq	OR	F	X,Y	NA	NA	NA
McKenzie Hatchery	KMCKEN10_0136	GTseq	OR	F	X,Y	NA	NA	NA
McKenzie Hatchery	KMCKEN10_0138	GTseq	OR	F	X,X	NA	NA	NA
McKenzie Hatchery	KMCKEN10_0141	GTseq	OR	F	X,Y	NA	NA	NA
McKenzie Hatchery	KMCKEN10_0142	GTseq	OR	F	X,Y	NA	NA	NA
McKenzie Hatchery	KMCKEN10_0144	GTseq	OR	F	X,Y	NA	NA	NA
McKenzie Hatchery	KMCKEN10_0145	GTseq	OR	F	X,Y	NA	NA	NA
McKenzie Hatchery	KMCKEN10_0146	GTseq	OR	F	X,X	NA	NA	NA
McKenzie Hatchery	KMCKEN10_0148	GTseq	OR	F	X,X	NA	NA	NA
McKenzie Hatchery	KMCKEN10_0151	GTseq	OR	F	X,X	NA	NA	NA
McKenzie Hatchery	KMCKEN10_0153	GTseq	OR	F	X,X	NA	NA	NA
McKenzie Hatchery	KMCKEN10_0159	GTseq	OR	F	X,X	NA	NA	NA
McKenzie Hatchery	KMCKEN10_0160	GTseq	OR	F	X,Y	NA	NA	NA
McKenzie Hatchery	KMCKEN10_0161	GTseq	OR	F	X,Y	NA	NA	NA
McKenzie Hatchery	KMCKEN10_0162	GTseq	OR	F	X,X	NA	NA	NA
McKenzie Hatchery	KMCKEN10_0168	GTseq	OR	F	X,Y	NA	NA	NA
McKenzie Hatchery	KMCKEN10_0170	GTseq	OR	F	X,Y	NA	NA	NA
McKenzie Hatchery	KMCKEN10_0172	GTseq	OR	F	X,X	NA	NA	NA
McKenzie Hatchery	KMCKEN10_0175	GTseq	OR	F	X,X	NA	NA	NA
McKenzie Hatchery	KMCKEN10_0179	GTseq	OR	F	X,Y	NA	NA	NA
McKenzie Hatchery	KMCKEN10_0187	GTseq	OR	F	X,Y	NA	NA	NA
McKenzie Hatchery	KMCKEN10_0189	GTseq	OR	F	X,X	NA	NA	NA
Montana Creek	KMONT09_0001	GTseq	AK	M	X,Y	980	NA	Ots17_MH4
Montana Creek	KMONT09_0003	GTseq	AK	F	X,X	900	NA	F
Montana Creek	KMONT09_0006	GTseq	AK	M	X,Y	635	NA	Ots17_MH2
Montana Creek	KMONT09_0010	GTseq	AK	M	X,Y	980	NA	Ots17_MH4
Montana Creek	KMONT09_0013	GTseq	AK	M	X,Y	905	NA	Ots17_MH4
Montana Creek	KMONT09_0014	GTseq	AK	M	X,Y	790	NA	Ots17_MH1
Montana Creek	KMONT09_0016	GTseq	AK	M	X,Y	900	NA	Ots17_MH4
Montana Creek	KMONT09_0017	GTseq	AK	F	X,X	880	NA	F
Montana Creek	KMONT09_0018	GTseq	AK	M	X,X	990	NA	F
Montana Creek	KMONT09_0024	GTseq	AK	M	X,Y	660	NA	Ots17_MH2
Montana Creek	KMONT09_0024qc	GTseq	AK	NA	X,Y	NA	NA	Ots17_MH2
Montana Creek	KMONT09_0028	GTseq	AK	F	X,Y	805	NA	Ots17_MH2
Montana Creek	KMONT09_0030	GTseq	AK	F	X,X	910	NA	F
Montana Creek	KMONT09_0031	GTseq	AK	F	X,Y	860	NA	Ots17_MH2
Montana Creek	KMONT09_0033	GTseq	AK	M	X,Y	880	NA	Ots17_MH4
Montana Creek	KMONT09_0034	GTseq	AK	M	X,Y	970	NA	Ots17_MH4
Montana Creek	KMONT09_0035	GTseq	AK	M	X,X	1005	NA	F
Montana Creek	KMONT09_0036	GTseq	AK	F	X,Y	915	NA	Ots17_MH4
Montana Creek	KMONT09_0037	GTseq	AK	F	X,X	830	NA	F
Montana Creek	KMONT09_0040	GTseq	AK	F	X,X	990	NA	F
Montana Creek	KMONT09_0043	GTseq	AK	F	X,X	820	NA	F
Montana Creek	KMONT09_0044	GTseq	AK	F	X,X	990	NA	F
Montana Creek	KMONT09_0046	GTseq	AK	F	X,X	900	NA	F
Montana Creek	KMONT09_0049	GTseq	AK	F	X,X	850	NA	F
Montana Creek	KMONT09_0050	GTseq	AK	M	X,Y	930	NA	Ots17_MH4
Montana Creek	KMONT09_0052	GTseq	AK	F	X,X	950	NA	F
Montana Creek	KMONT09_0054	GTseq	AK	F	X,X	825	NA	F
Montana Creek	KMONT09_0056	GTseq	AK	F	X,Y	645	NA	Ots17_MH2
Montana Creek	KMONT09_0057	GTseq	AK	F	X,X	805	NA	F
Montana Creek	KMONT09_0060	GTseq	AK	M	X,Y	810	NA	Ots17_MH1
Montana Creek	KMONT09_0061	GTseq	AK	M	X,Y	1030	NA	Ots17_MH4
Montana Creek	KMONT09_0068	GTseq	AK	M	X,Y	840	NA	Ots17_MH2
Montana Creek	KMONT09_0069	GTseq	AK	M	X,Y	1050	NA	Ots17_MH4
Montana Creek	KMONT09_0073	GTseq	AK	F	X,X	955	NA	F
Montana Creek	KMONT09_0075	GTseq	AK	F	X,Y	835	NA	Ots17_MH2
Montana Creek	KMONT09_0077	GTseq	AK	M	X,Y	970	NA	Ots17_MH4
Montana Creek	KMONT09_0079	GTseq	AK	F	X,X	850	NA	F
Montana Creek	KMONT09_0081	GTseq	AK	M	X,Y	640	NA	Ots17_MH1
Montana Creek	KMONT09_0082	GTseq	AK	F	X,X	940	NA	F
Montana Creek	KMONT09_0083	GTseq	AK	M	X,Y	640	NA	Ots17_MH3
Montana Creek	KMONT09_0089	GTseq	AK	M	X,Y	595	NA	Ots17_MH1
Montana Creek	KMONT09_0090	GTseq	AK	F	X,X	940	NA	F
Montana Creek	KMONT09_0091	GTseq	AK	F	X,X	905	NA	F
Montana Creek	KMONT09_0095	GTseq	AK	F	X,X	890	NA	F
Montana Creek	KMONT09_0096	GTseq	AK	M	X,Y	930	NA	Ots17_MH4
Montana Creek	KMONT09_0098	GTseq	AK	M	X,Y	545	NA	Ots17_MH1
Montana Creek	KMONT09_0099	GTseq	AK	M	X,Y	650	NA	F
Montana Creek	KMONT09_0102	GTseq	AK	F	X,X	920	NA	F
Montana Creek	KMONT09_0103	GTseq	AK	M	X,Y	650	NA	Ots17_MH1
Morice River	KMORIC10_0001	GTseq	BC	F	X,X	NA	NA	NA
Morice River	KMORIC10_0002	GTseq	BC	F	X,Y	NA	NA	NA
Morice River	KMORIC10_0003	GTseq	BC	F	X,X	NA	NA	NA
Morice River	KMORIC10_0004	GTseq	BC	M	X,Y	NA	NA	NA
Morice River	KMORIC10_0005	GTseq	BC	M	X,Y	NA	NA	Ots17_MH4
Morice River	KMORIC10_0006	GTseq	BC	M	X,Y	NA	NA	NA
Morice River	KMORIC10_0007	GTseq	BC	F	X,X	NA	NA	NA
Morice River	KMORIC10_0008	GTseq	BC	M	X,Y	NA	NA	NA
Morice River	KMORIC10_0009	GTseq	BC	M	X,Y	NA	NA	NA
Morice River	KMORIC10_0010	GTseq	BC	M	X,Y	NA	NA	Ots17_MH4
Morice River	KMORIC10_0011	GTseq	BC	M	X,Y	NA	NA	Ots17_MH4
Morice River	KMORIC10_0012	GTseq	BC	M	X,Y	NA	NA	Ots17_MH4
Morice River	KMORIC10_0013	GTseq	BC	M	X,Y	NA	NA	NA
Morice River	KMORIC10_0014	GTseq	BC	M	X,Y	NA	NA	Ots17_MH1
Morice River	KMORIC10_0015	GTseq	BC	M	X,Y	NA	NA	NA
Morice River	KMORIC10_0016	GTseq	BC	M	X,Y	NA	NA	Ots17_MH4
Morice River	KMORIC10_0024	GTseq	BC	M	X,Y	NA	NA	NA
Morice River	KMORIC10_0025	GTseq	BC	M	X,Y	NA	NA	NA
Morice River	KMORIC10_0026	GTseq	BC	M	X,Y	NA	NA	NA
Morice River	KMORIC10_0028	GTseq	BC	M	X,Y	NA	NA	NA
Morice River	KMORIC10_0029	GTseq	BC	M	X,Y	NA	NA	NA
Morice River	KMORIC10_0030	GTseq	BC	M	X,Y	NA	NA	NA
Morice River	KMORIC10_0031	GTseq	BC	M	X,Y	NA	NA	NA
Morice River	KMORIC10_0032	GTseq	BC	M	X,Y	NA	NA	NA
Morice River	KMORIC10_0033	GTseq	BC	M	X,Y	NA	NA	Ots17_MH4
Morice River	KMORIC10_0034	GTseq	BC	M	X,Y	NA	NA	NA
Morice River	KMORIC10_0035	GTseq	BC	M	X,Y	NA	NA	NA
Morice River	KMORIC10_0044	GTseq	BC	F	X,X	NA	NA	NA
Morice River	KMORIC10_0045	GTseq	BC	F	X,X	NA	NA	NA
Morice River	KMORIC10_0046	GTseq	BC	F	X,X	NA	NA	NA
Morice River	KMORIC10_0047	GTseq	BC	F	X,X	NA	NA	NA
Morice River	KMORIC10_0048	GTseq	BC	F	X,X	NA	NA	NA
Morice River	KMORIC10_0049	GTseq	BC	M	X,Y	NA	NA	NA
Morice River	KMORIC10_0057	GTseq	BC	F	X,X	NA	NA	NA
Morice River	KMORIC10_0058	GTseq	BC	F	X,X	NA	NA	NA
Morice River	KMORIC10_0059	GTseq	BC	F	X,X	NA	NA	NA
Morice River	KMORIC10_0060	GTseq	BC	F	X,X	NA	NA	NA
Morice River	KMORIC10_0061	GTseq	BC	F	X,X	NA	NA	NA
Morice River	KMORIC10_0062	GTseq	BC	F	X,X	NA	NA	NA
Morice River	KMORIC10_0063	GTseq	BC	F	X,X	NA	NA	NA
Morice River	KMORIC10_0064	GTseq	BC	F	X,X	NA	NA	NA
Morice River	KMORIC10_0065	GTseq	BC	F	X,X	NA	NA	NA
Morice River	KMORIC10_0066	GTseq	BC	F	X,X	NA	NA	NA
Morice River	KMORIC10_0067	GTseq	BC	F	X,X	NA	NA	NA
Morice River	KMORIC10_0068	GTseq	BC	F	X,X	NA	NA	NA
Morice River	KMORIC10_0069	GTseq	BC	F	X,X	NA	NA	NA
Morice River	KMORIC10_0070	GTseq	BC	F	X,X	NA	NA	NA
Morice River	KMORIC10_0071	GTseq	BC	F	X,X	NA	NA	NA
Necons River	KNECO07_0001	RAD	AK	NA	NA	NA	NA	Ots17_MH3
Necons River	KNECO07_0002	RAD	AK	NA	NA	NA	NA	F
Necons River	KNECO07_0003	RAD	AK	NA	NA	NA	NA	F
Necons River	KNECO07_0004	RAD	AK	NA	NA	NA	NA	F
Necons River	KNECO07_0005	RAD	AK	NA	NA	NA	NA	Ots17_MH3
Necons River	KNECO07_0006	RAD	AK	NA	NA	NA	NA	F
Necons River	KNECO07_0007	RAD	AK	NA	NA	NA	NA	F
Necons River	KNECO07_0010	RAD	AK	NA	NA	NA	NA	F
Necons River	KNECO07_0011	RAD	AK	NA	NA	NA	NA	F
Necons River	KNECO07_0013	RAD	AK	NA	NA	NA	NA	F
Necons River	KNECO07_0014	RAD	AK	NA	NA	NA	NA	F
Necons River	KNECO07_0015	RAD	AK	NA	NA	NA	NA	F
Necons River	KNECO07_0016	RAD	AK	NA	NA	NA	NA	F
Necons River	KNECO07_0017	RAD	AK	NA	NA	NA	NA	F
Necons River	KNECO07_0018	RAD	AK	NA	NA	NA	NA	F
Necons River	KNECO07_0019	RAD	AK	NA	NA	NA	NA	F
Necons River	KNECO07_0020	RAD	AK	NA	NA	NA	NA	Ots17_MH4
Necons River	KNECO07_0021	RAD	AK	NA	NA	NA	NA	Ots17_MH4
Necons River	KNECO07_0022	RAD	AK	NA	NA	NA	NA	F
Necons River	KNECO07_0023	RAD	AK	NA	NA	NA	NA	F
Necons River	KNECO07_0024	RAD	AK	NA	NA	NA	NA	F
Necons River	KNECO07_0025	RAD	AK	NA	NA	NA	NA	F
Necons River	KNECO07_0026	RAD	AK	NA	NA	NA	NA	F
Necons River	KNECO07_0027	RAD	AK	NA	NA	NA	NA	Ots17_MH4
Necons River	KNECO07_0028	RAD	AK	NA	NA	NA	NA	Ots17_MH1
Necons River	KNECO07_0029	RAD	AK	NA	NA	NA	NA	Ots17_MH1
Necons River	KNECO07_0030	RAD	AK	NA	NA	NA	NA	NA
Necons River	KNECO07_0031	RAD	AK	NA	NA	NA	NA	F
Necons River	KNECO07_0033	RAD	AK	NA	NA	NA	NA	Ots17_MH1
Necons River	KNECO07_0034	RAD	AK	NA	NA	NA	NA	Ots17_MH2
Necons River	KNECO07_0035	RAD	AK	NA	NA	NA	NA	Ots17_MH4
Necons River	KNECO07_0036	RAD	AK	NA	NA	NA	NA	Ots17_MH3
Necons River	KNECO07_0037	RAD	AK	NA	NA	NA	NA	F
Necons River	KNECO07_0038	RAD	AK	NA	NA	NA	NA	Ots17_MH4
Necons River	KNECO07_0039	RAD	AK	NA	NA	NA	NA	Ots17_MH4
Necons River	KNECO07_0040	RAD	AK	NA	NA	NA	NA	Ots17_MH2
Necons River	KNECO07_0042	RAD	AK	NA	NA	NA	NA	F
Necons River	KNECO07_0043	RAD	AK	NA	NA	NA	NA	Ots17_MH4
Necons River	KNECO07_0044	RAD	AK	NA	NA	NA	NA	Ots17_MH4
Necons River	KNECO07_0045	RAD	AK	NA	NA	NA	NA	Ots17_MH3
Necons River	KNECO07_0046	RAD	AK	NA	NA	NA	NA	Ots17_MH2
Necons River	KNECO07_0047	RAD	AK	NA	NA	NA	NA	F
Necons River	KNECO07_0048	RAD	AK	NA	NA	NA	NA	Ots17_MH4
Necons River	KNECO07_0049	RAD	AK	NA	NA	NA	NA	Ots17_MH4
Necons River	KNECO07_0050	RAD	AK	NA	NA	NA	NA	F
Necons River	KNECO07_0051	RAD	AK	NA	NA	NA	NA	Ots17_MH4
Necons River	KNECO07_0052	RAD	AK	NA	NA	NA	NA	F
Necons River	KNECO07_0053	RAD	AK	NA	NA	NA	NA	Ots17_MH4
Cedar Creek Hatchery	KNEST10_0001	GTseq	OR	M	X,Y	NA	NA	NA
Cedar Creek Hatchery	KNEST10_0002	GTseq	OR	M	X,Y	NA	NA	NA
Cedar Creek Hatchery	KNEST10_0003	GTseq	OR	F	X,X	NA	NA	NA
Cedar Creek Hatchery	KNEST10_0004	GTseq	OR	F	X,X	NA	NA	NA
Cedar Creek Hatchery	KNEST10_0005	GTseq	OR	F	X,X	NA	NA	NA
Cedar Creek Hatchery	KNEST10_0006	GTseq	OR	F	X,X	NA	NA	NA
Cedar Creek Hatchery	KNEST10_0007	GTseq	OR	M	X,Y	NA	NA	NA
Cedar Creek Hatchery	KNEST10_0008	GTseq	OR	M	X,Y	NA	NA	NA
Cedar Creek Hatchery	KNEST10_0010	GTseq	OR	F	X,X	NA	NA	NA
Cedar Creek Hatchery	KNEST10_0011	GTseq	OR	F	X,X	NA	NA	NA
Cedar Creek Hatchery	KNEST10_0013	GTseq	OR	M	X,Y	NA	NA	NA
Cedar Creek Hatchery	KNEST10_0014	GTseq	OR	F	X,X	NA	NA	NA
Cedar Creek Hatchery	KNEST10_0015	GTseq	OR	F	X,X	NA	NA	NA
Cedar Creek Hatchery	KNEST10_0016	GTseq	OR	F	X,X	NA	NA	NA
Cedar Creek Hatchery	KNEST10_0017	GTseq	OR	M	X,Y	NA	NA	NA
Cedar Creek Hatchery	KNEST10_0018	GTseq	OR	M	X,Y	NA	NA	NA
Cedar Creek Hatchery	KNEST10_0019	GTseq	OR	F	X,X	NA	NA	NA
Cedar Creek Hatchery	KNEST10_0020	GTseq	OR	F	X,X	NA	NA	NA
Cedar Creek Hatchery	KNEST10_0021	GTseq	OR	F	X,X	NA	NA	NA
Cedar Creek Hatchery	KNEST10_0023	GTseq	OR	M	X,Y	NA	NA	NA
Cedar Creek Hatchery	KNEST10_0024	GTseq	OR	F	X,Y	NA	NA	NA
Cedar Creek Hatchery	KNEST10_0027	GTseq	OR	M	X,Y	NA	NA	NA
Cedar Creek Hatchery	KNEST10_0028	GTseq	OR	M	X,Y	NA	NA	NA
Cedar Creek Hatchery	KNEST10_0030	GTseq	OR	F	X,X	NA	NA	NA
Cedar Creek Hatchery	KNEST10_0031	GTseq	OR	F	X,X	NA	NA	NA
Cedar Creek Hatchery	KNEST10_0033	GTseq	OR	M	X,Y	NA	NA	NA
Cedar Creek Hatchery	KNEST10_0035	GTseq	OR	F	X,X	NA	NA	NA
Cedar Creek Hatchery	KNEST10_0037	GTseq	OR	M	X,Y	NA	NA	NA
Cedar Creek Hatchery	KNEST10_0038	GTseq	OR	M	X,Y	NA	NA	NA
Cedar Creek Hatchery	KNEST10_0041	GTseq	OR	M	X,Y	NA	NA	NA
Cedar Creek Hatchery	KNEST10_0042	GTseq	OR	M	X,Y	NA	NA	NA
Cedar Creek Hatchery	KNEST10_0043	GTseq	OR	F	X,X	NA	NA	NA
Cedar Creek Hatchery	KNEST10_0044	GTseq	OR	F	X,X	NA	NA	NA
Cedar Creek Hatchery	KNEST10_0046	GTseq	OR	M	X,Y	NA	NA	NA
Cedar Creek Hatchery	KNEST10_0047	GTseq	OR	M	X,Y	NA	NA	NA
Cedar Creek Hatchery	KNEST10_0049	GTseq	OR	M	X,Y	NA	NA	NA
Cedar Creek Hatchery	KNEST10_0050	GTseq	OR	M	X,Y	NA	NA	NA
Cedar Creek Hatchery	KNEST10_0052	GTseq	OR	M	X,Y	NA	NA	NA
Cedar Creek Hatchery	KNEST10_0053	GTseq	OR	M	X,Y	NA	NA	NA
Cedar Creek Hatchery	KNEST10_0055	GTseq	OR	F	X,X	NA	NA	NA
Cedar Creek Hatchery	KNEST10_0057	GTseq	OR	F	X,X	NA	NA	NA
Cedar Creek Hatchery	KNEST10_0058	GTseq	OR	F	X,X	NA	NA	NA
Cedar Creek Hatchery	KNEST10_0059	GTseq	OR	M	X,Y	NA	NA	NA
Cedar Creek Hatchery	KNEST10_0060	GTseq	OR	M	X,Y	NA	NA	NA
Cedar Creek Hatchery	KNEST10_0061	GTseq	OR	M	X,Y	NA	NA	NA
Cedar Creek Hatchery	KNEST10_0064	GTseq	OR	F	X,X	NA	NA	NA
Cedar Creek Hatchery	KNEST10_0065	GTseq	OR	F	X,X	NA	NA	NA
Cedar Creek Hatchery	KNEST10_0069	GTseq	OR	F	X,X	NA	NA	NA
Quinault Lake Pens	KQUIN10_0001	GTseq	WA	F	X,X	NA	NA	NA
Quinault Lake Pens	KQUIN10_0002	GTseq	WA	F	X,X	NA	NA	NA
Quinault Lake Pens	KQUIN10_0003	GTseq	WA	F	X,X	NA	NA	NA
Quinault Lake Pens	KQUIN10_0004	GTseq	WA	F	X,X	NA	NA	NA
Quinault Lake Pens	KQUIN10_0005	GTseq	WA	F	X,X	NA	NA	NA
Quinault Lake Pens	KQUIN10_0006	GTseq	WA	F	X,X	NA	NA	NA
Quinault Lake Pens	KQUIN10_0007	GTseq	WA	F	X,X	NA	NA	NA
Quinault Lake Pens	KQUIN10_0008	GTseq	WA	F	X,X	NA	NA	NA
Quinault Lake Pens	KQUIN10_0009	GTseq	WA	F	X,X	NA	NA	NA
Quinault Lake Pens	KQUIN10_0010	GTseq	WA	F	X,X	NA	NA	NA
Quinault Lake Pens	KQUIN10_0011	GTseq	WA	F	X,X	NA	NA	NA
Quinault Lake Pens	KQUIN10_0012	GTseq	WA	F	X,X	NA	NA	NA
Quinault Lake Pens	KQUIN10_0013	GTseq	WA	F	X,X	NA	NA	NA
Quinault Lake Pens	KQUIN10_0014	GTseq	WA	F	X,X	NA	NA	NA
Quinault Lake Pens	KQUIN10_0015	GTseq	WA	F	X,X	NA	NA	NA
Quinault Lake Pens	KQUIN10_0016	GTseq	WA	F	X,X	NA	NA	NA
Quinault Lake Pens	KQUIN10_0051	GTseq	WA	M	X,Y	NA	NA	NA
Quinault Lake Pens	KQUIN10_0052	GTseq	WA	M	X,Y	NA	NA	NA
Quinault Lake Pens	KQUIN10_0053	GTseq	WA	M	X,Y	NA	NA	NA
Quinault Lake Pens	KQUIN10_0054	GTseq	WA	M	X,Y	NA	NA	NA
Quinault Lake Pens	KQUIN10_0055	GTseq	WA	M	X,Y	NA	NA	NA
Quinault Lake Pens	KQUIN10_0056	GTseq	WA	M	X,Y	NA	NA	NA
Quinault Lake Pens	KQUIN10_0057	GTseq	WA	M	X,Y	NA	NA	NA
Quinault Lake Pens	KQUIN10_0058	GTseq	WA	M	X,Y	NA	NA	NA
Quinault Lake Pens	KQUIN10_0059	GTseq	WA	M	X,Y	NA	NA	NA
Quinault Lake Pens	KQUIN10_0060	GTseq	WA	M	X,Y	NA	NA	NA
Quinault Lake Pens	KQUIN10_0061	GTseq	WA	M	X,Y	NA	NA	NA
Quinault Lake Pens	KQUIN10_0062	GTseq	WA	M	X,Y	NA	NA	NA
Quinault Lake Pens	KQUIN10_0063	GTseq	WA	M	X,Y	NA	NA	NA
Quinault Lake Pens	KQUIN10_0064	GTseq	WA	M	X,Y	NA	NA	NA
Quinault Lake Pens	KQUIN10_0065	GTseq	WA	M	X,Y	NA	NA	NA
Quinault Lake Pens	KQUIN10_0066	GTseq	WA	M	X,Y	NA	NA	NA
Quinault Lake Pens	KQUIN10_0076	GTseq	WA	F	X,X	NA	NA	NA
Quinault Lake Pens	KQUIN10_0077	GTseq	WA	F	X,X	NA	NA	NA
Quinault Lake Pens	KQUIN10_0078	GTseq	WA	F	X,X	NA	NA	NA
Quinault Lake Pens	KQUIN10_0079	GTseq	WA	F	X,X	NA	NA	NA
Quinault Lake Pens	KQUIN10_0080	GTseq	WA	F	X,X	NA	NA	NA
Quinault Lake Pens	KQUIN10_0081	GTseq	WA	F	X,X	NA	NA	NA
Quinault Lake Pens	KQUIN10_0082	GTseq	WA	F	X,X	NA	NA	NA
Quinault Lake Pens	KQUIN10_0083	GTseq	WA	F	X,X	NA	NA	NA
Quinault Lake Pens	KQUIN10_0086	GTseq	WA	M	X,Y	NA	NA	NA
Quinault Lake Pens	KQUIN10_0087	GTseq	WA	M	X,Y	NA	NA	NA
Quinault Lake Pens	KQUIN10_0088	GTseq	WA	M	X,Y	NA	NA	NA
Quinault Lake Pens	KQUIN10_0089	GTseq	WA	M	X,Y	NA	NA	NA
Quinault Lake Pens	KQUIN10_0090	GTseq	WA	M	X,Y	NA	NA	NA
Quinault Lake Pens	KQUIN10_0091	GTseq	WA	M	X,Y	NA	NA	NA
Quinault Lake Pens	KQUIN10_0092	GTseq	WA	M	X,Y	NA	NA	NA
Quinault Lake Pens	KQUIN10_0093	GTseq	WA	M	X,Y	NA	NA	NA
Rapid River Hatchery	KRAPI10_0001	GTseq	ID	M	X,Y	NA	NA	NA
Rapid River Hatchery	KRAPI10_0001A	GTseq	ID	M	X,Y	NA	NA	NA
Rapid River Hatchery	KRAPI10_0001B	GTseq	ID	M	X,Y	NA	NA	NA
Rapid River Hatchery	KRAPI10_0002	GTseq	ID	M	X,Y	NA	NA	NA
Rapid River Hatchery	KRAPI10_0003	GTseq	ID	M	X,Y	NA	NA	NA
Rapid River Hatchery	KRAPI10_0004	GTseq	ID	M	X,Y	NA	NA	NA
Rapid River Hatchery	KRAPI10_0005	GTseq	ID	M	X,Y	NA	NA	NA
Rapid River Hatchery	KRAPI10_0006	GTseq	ID	M	X,Y	NA	NA	NA
Rapid River Hatchery	KRAPI10_0007	GTseq	ID	M	X,Y	NA	NA	NA
Rapid River Hatchery	KRAPI10_0008	GTseq	ID	M	X,Y	NA	NA	NA
Rapid River Hatchery	KRAPI10_0009	GTseq	ID	M	X,Y	NA	NA	NA
Rapid River Hatchery	KRAPI10_0012	GTseq	ID	M	X,Y	NA	NA	NA
Rapid River Hatchery	KRAPI10_0016	GTseq	ID	M	X,Y	NA	NA	NA
Rapid River Hatchery	KRAPI10_0053	GTseq	ID	M	X,Y	NA	NA	NA
Rapid River Hatchery	KRAPI10_0054	GTseq	ID	M	X,Y	NA	NA	NA
Rapid River Hatchery	KRAPI10_0055	GTseq	ID	M	X,Y	NA	NA	NA
Rapid River Hatchery	KRAPI10_0056	GTseq	ID	M	X,Y	NA	NA	NA
Rapid River Hatchery	KRAPI10_0057	GTseq	ID	M	X,Y	NA	NA	NA
Rapid River Hatchery	KRAPI10_0058	GTseq	ID	M	X,Y	NA	NA	NA
Rapid River Hatchery	KRAPI10_0059	GTseq	ID	M	X,Y	NA	NA	NA
Rapid River Hatchery	KRAPI10_0060	GTseq	ID	M	X,Y	NA	NA	NA
Rapid River Hatchery	KRAPI10_0061	GTseq	ID	M	X,Y	NA	NA	NA
Rapid River Hatchery	KRAPI10_0062	GTseq	ID	M	X,Y	NA	NA	NA
Rapid River Hatchery	KRAPI10_0063	GTseq	ID	M	X,Y	NA	NA	NA
Rapid River Hatchery	KRAPI10_2316	GTseq	ID	F	X,X	NA	NA	NA
Rapid River Hatchery	KRAPI10_2320	GTseq	ID	F	X,X	NA	NA	NA
Rapid River Hatchery	KRAPI10_2322	GTseq	ID	F	X,X	NA	NA	NA
Rapid River Hatchery	KRAPI10_2324	GTseq	ID	F	X,X	NA	NA	NA
Rapid River Hatchery	KRAPI10_2326	GTseq	ID	F	X,X	NA	NA	NA
Rapid River Hatchery	KRAPI10_2328	GTseq	ID	F	X,X	NA	NA	NA
Rapid River Hatchery	KRAPI10_2330	GTseq	ID	F	X,X	NA	NA	NA
Rapid River Hatchery	KRAPI10_2371	GTseq	ID	F	X,X	NA	NA	NA
Rapid River Hatchery	KRAPI10_2372	GTseq	ID	F	X,X	NA	NA	NA
Rapid River Hatchery	KRAPI10_2373	GTseq	ID	F	X,X	NA	NA	NA
Rapid River Hatchery	KRAPI10_2374	GTseq	ID	F	X,X	NA	NA	NA
Rapid River Hatchery	KRAPI10_2375	GTseq	ID	F	X,X	NA	NA	NA
Rapid River Hatchery	KRAPI10_2376	GTseq	ID	F	X,X	NA	NA	NA
Rapid River Hatchery	KRAPI10_2377	GTseq	ID	F	X,X	NA	NA	NA
Rapid River Hatchery	KRAPI10_2378	GTseq	ID	F	X,X	NA	NA	NA
Rapid River Hatchery	KRAPI10_2380	GTseq	ID	F	X,X	NA	NA	NA
Rapid River Hatchery	KRAPI10_2381	GTseq	ID	F	X,X	NA	NA	NA
Rapid River Hatchery	KRAPI10_2382	GTseq	ID	F	X,X	NA	NA	NA
Rapid River Hatchery	KRAPI10_2530	GTseq	ID	F	X,X	NA	NA	NA
Rapid River Hatchery	KRAPI10_2531	GTseq	ID	F	X,X	NA	NA	NA
Rapid River Hatchery	KRAPI10_2532	GTseq	ID	F	X,X	NA	NA	NA
Rapid River Hatchery	KRAPI10_2533	GTseq	ID	F	X,X	NA	NA	NA
Rapid River Hatchery	KRAPI10_2534	GTseq	ID	F	X,X	NA	NA	NA
Rapid River Hatchery	KRAPI10_2535	GTseq	ID	F	X,X	NA	NA	NA
Aniak River	KSALM06_0001	RAD	AK	NA	NA	NA	NA	Ots17_MH2
Aniak River	KSALM06_0002	RAD	AK	NA	NA	NA	NA	Ots17_MH3
Aniak River	KSALM06_0003	RAD	AK	NA	NA	NA	NA	F
Aniak River	KSALM06_0004	RAD	AK	NA	NA	NA	NA	Ots17_MH3
Aniak River	KSALM06_0005	RAD	AK	NA	NA	NA	NA	Ots17_MH3
Aniak River	KSALM06_0006	RAD	AK	NA	NA	NA	NA	Ots17_MH1
Aniak River	KSALM06_0007	RAD	AK	NA	NA	NA	NA	F
Aniak River	KSALM06_0008	RAD	AK	NA	NA	NA	NA	F
Aniak River	KSALM06_0010	RAD	AK	NA	NA	NA	NA	Ots17_MH3
Aniak River	KSALM06_0011	RAD	AK	NA	NA	NA	NA	F
Aniak River	KSALM06_0012	RAD	AK	NA	NA	NA	NA	Ots17_MH1
Aniak River	KSALM06_0013	RAD	AK	NA	NA	NA	NA	Ots17_MH1
Aniak River	KSALM06_0014	RAD	AK	NA	NA	NA	NA	Ots17_MH3
Aniak River	KSALM06_0015	RAD	AK	NA	NA	NA	NA	Ots17_MH1
Aniak River	KSALM06_0016	RAD	AK	NA	NA	NA	NA	Ots17_MH2
Aniak River	KSALM06_0018	RAD	AK	NA	NA	NA	NA	F
Aniak River	KSALM06_0019	RAD	AK	NA	NA	NA	NA	F
Aniak River	KSALM06_0020	RAD	AK	NA	NA	NA	NA	Ots17_MH3
Aniak River	KSALM06_0021	RAD	AK	NA	NA	NA	NA	Ots17_MH3
Aniak River	KSALM06_0022	RAD	AK	NA	NA	NA	NA	Ots17_MH3
Aniak River	KSALM06_0023	RAD	AK	NA	NA	NA	NA	F
Aniak River	KSALM06_0024	RAD	AK	NA	NA	NA	NA	Ots17_MH1
Aniak River	KSALM06_0026	RAD	AK	NA	NA	NA	NA	F
Aniak River	KSALM06_0027	RAD	AK	NA	NA	NA	NA	Ots17_MH3
Aniak River	KSALM06_0037	RAD	AK	NA	NA	NA	NA	Ots17_MH3
Aniak River	KSALM06_0038	RAD	AK	NA	NA	NA	NA	Ots17_MH1
Aniak River	KSALM06_0039	RAD	AK	NA	NA	NA	NA	F
Aniak River	KSALM06_0040	RAD	AK	NA	NA	NA	NA	Ots17_MH3
Aniak River	KSALM06_0041	RAD	AK	NA	NA	NA	NA	Ots17_MH3
Aniak River	KSALM06_0042	RAD	AK	NA	NA	NA	NA	Ots17_MH1
Aniak River	KSALM06_0043	RAD	AK	NA	NA	NA	NA	Ots17_MH3
Aniak River	KSALM06_0044	RAD	AK	NA	NA	NA	NA	NA
Aniak River	KSALM06_0045	RAD	AK	NA	NA	NA	NA	Ots17_MH1
Aniak River	KSALM06_0046	RAD	AK	NA	NA	NA	NA	Ots17_MH2
Aniak River	KSALM06_0047	RAD	AK	NA	NA	NA	NA	Ots17_MH3
Aniak River	KSALM06_0048	RAD	AK	NA	NA	NA	NA	Ots17_MH3
Aniak River	KSALM06_0050	RAD	AK	NA	NA	NA	NA	F
Aniak River	KSALM06_0051	RAD	AK	NA	NA	NA	NA	Ots17_MH3
Aniak River	KSALM06_0052	RAD	AK	NA	NA	NA	NA	Ots17_MH3
Aniak River	KSALM06_0053	RAD	AK	NA	NA	NA	NA	Ots17_MH1
Aniak River	KSALM06_0054	RAD	AK	NA	NA	NA	NA	Ots17_MH1
Aniak River	KSALM06_0055	RAD	AK	NA	NA	NA	NA	F
Aniak River	KSALM06_0056	RAD	AK	NA	NA	NA	NA	Ots17_MH4
Aniak River	KSALM06_0057	RAD	AK	NA	NA	NA	NA	Ots17_MH2
Aniak River	KSALM06_0058	RAD	AK	NA	NA	NA	NA	Ots17_MH1
Aniak River	KSALM06_0059	RAD	AK	NA	NA	NA	NA	Ots17_MH3
Aniak River	KSALM06_0060	RAD	AK	NA	NA	NA	NA	Ots17_MH3
Aniak River	KSALM06_0061	RAD	AK	NA	NA	NA	NA	Ots17_MH1
#N/A	KSHIPE14_104	RAD	AK	NA	NA	NA	NA	NA
#N/A	KSHIPE14_107	RAD	AK	NA	NA	NA	NA	NA
#N/A	KSHIPE14_108	RAD	AK	NA	NA	NA	NA	NA
#N/A	KSHIPE14_109	RAD	AK	NA	NA	NA	NA	NA
#N/A	KSHIPE14_110	RAD	AK	NA	NA	NA	NA	NA
Soos Creek Hatchery	KSOOS10H_0001	GTseq	WA	M	X,Y	NA	NA	NA
Soos Creek Hatchery	KSOOS10H_0002	GTseq	WA	M	X,Y	NA	NA	NA
Soos Creek Hatchery	KSOOS10H_0003	GTseq	WA	M	X,Y	NA	NA	NA
Soos Creek Hatchery	KSOOS10H_0004	GTseq	WA	M	X,Y	NA	NA	NA
Soos Creek Hatchery	KSOOS10H_0005	GTseq	WA	M	X,Y	NA	NA	NA
Soos Creek Hatchery	KSOOS10H_0006	GTseq	WA	M	X,Y	NA	NA	NA
Soos Creek Hatchery	KSOOS10H_0007	GTseq	WA	M	X,Y	NA	NA	NA
Soos Creek Hatchery	KSOOS10H_0008	GTseq	WA	M	X,Y	NA	NA	NA
Soos Creek Hatchery	KSOOS10H_0009	GTseq	WA	M	X,Y	NA	NA	NA
Soos Creek Hatchery	KSOOS10H_0010	GTseq	WA	M	X,Y	NA	NA	NA
Soos Creek Hatchery	KSOOS10H_0011	GTseq	WA	M	X,Y	NA	NA	NA
Soos Creek Hatchery	KSOOS10H_0012	GTseq	WA	M	X,Y	NA	NA	NA
Soos Creek Hatchery	KSOOS10H_0013	GTseq	WA	M	X,Y	NA	NA	NA
Soos Creek Hatchery	KSOOS10H_0014	GTseq	WA	M	X,Y	NA	NA	NA
Soos Creek Hatchery	KSOOS10H_0015	GTseq	WA	M	X,Y	NA	NA	NA
Soos Creek Hatchery	KSOOS10H_0016	GTseq	WA	M	X,Y	NA	NA	NA
Soos Creek Hatchery	KSOOS10H_0017	GTseq	WA	M	X,Y	NA	NA	NA
Soos Creek Hatchery	KSOOS10H_0018	GTseq	WA	M	X,Y	NA	NA	NA
Soos Creek Hatchery	KSOOS10H_0019	GTseq	WA	M	X,Y	NA	NA	NA
Soos Creek Hatchery	KSOOS10H_0020	GTseq	WA	M	X,Y	NA	NA	NA
Soos Creek Hatchery	KSOOS10H_0021	GTseq	WA	M	X,Y	NA	NA	NA
Soos Creek Hatchery	KSOOS10H_0022	GTseq	WA	M	X,Y	NA	NA	NA
Soos Creek Hatchery	KSOOS10H_0023	GTseq	WA	M	X,Y	NA	NA	NA
Soos Creek Hatchery	KSOOS10H_0024	GTseq	WA	M	X,Y	NA	NA	NA
Soos Creek Hatchery	KSOOS10H_0026	GTseq	WA	F	X,X	NA	NA	NA
Soos Creek Hatchery	KSOOS10H_0027	GTseq	WA	F	X,X	NA	NA	NA
Soos Creek Hatchery	KSOOS10H_0028	GTseq	WA	F	X,X	NA	NA	NA
Soos Creek Hatchery	KSOOS10H_0029	GTseq	WA	F	X,X	NA	NA	NA
Soos Creek Hatchery	KSOOS10H_0030	GTseq	WA	F	X,X	NA	NA	NA
Soos Creek Hatchery	KSOOS10H_0031	GTseq	WA	F	X,X	NA	NA	NA
Soos Creek Hatchery	KSOOS10H_0032	GTseq	WA	F	X,X	NA	NA	NA
Soos Creek Hatchery	KSOOS10H_0033	GTseq	WA	F	X,X	NA	NA	NA
Soos Creek Hatchery	KSOOS10H_0034	GTseq	WA	F	X,X	NA	NA	NA
Soos Creek Hatchery	KSOOS10H_0035	GTseq	WA	F	X,X	NA	NA	NA
Soos Creek Hatchery	KSOOS10H_0036	GTseq	WA	F	X,X	NA	NA	NA
Soos Creek Hatchery	KSOOS10H_0037	GTseq	WA	F	X,X	NA	NA	NA
Soos Creek Hatchery	KSOOS10H_0038	GTseq	WA	F	X,X	NA	NA	NA
Soos Creek Hatchery	KSOOS10H_0039	GTseq	WA	F	X,X	NA	NA	NA
Soos Creek Hatchery	KSOOS10H_0040	GTseq	WA	F	X,X	NA	NA	NA
Soos Creek Hatchery	KSOOS10H_0041	GTseq	WA	F	X,X	NA	NA	NA
Soos Creek Hatchery	KSOOS10H_0042	GTseq	WA	F	X,X	NA	NA	NA
Soos Creek Hatchery	KSOOS10H_0043	GTseq	WA	F	X,X	NA	NA	NA
Soos Creek Hatchery	KSOOS10H_0044	GTseq	WA	F	X,X	NA	NA	NA
Soos Creek Hatchery	KSOOS10H_0045	GTseq	WA	F	X,X	NA	NA	NA
Soos Creek Hatchery	KSOOS10H_0046	GTseq	WA	F	X,X	NA	NA	NA
Soos Creek Hatchery	KSOOS10H_0047	GTseq	WA	F	X,X	NA	NA	NA
Soos Creek Hatchery	KSOOS10H_0048	GTseq	WA	F	X,X	NA	NA	NA
Soos Creek Hatchery	KSOOS10H_0049	GTseq	WA	F	X,X	NA	NA	NA
Spring Creek Hatchery	KSPRI10_0002	GTseq	WA	M	X,Y	NA	NA	NA
Spring Creek Hatchery	KSPRI10_0003	GTseq	WA	F	X,Y	NA	NA	NA
Spring Creek Hatchery	KSPRI10_0004	GTseq	WA	F	X,X	NA	NA	NA
Spring Creek Hatchery	KSPRI10_0005	GTseq	WA	M	X,Y	NA	NA	NA
Spring Creek Hatchery	KSPRI10_0006	GTseq	WA	F	X,X	NA	NA	NA
Spring Creek Hatchery	KSPRI10_0007	GTseq	WA	F	X,X	NA	NA	NA
Spring Creek Hatchery	KSPRI10_0008	GTseq	WA	M	X,Y	NA	NA	NA
[truncated: 460 more rows]
[truncated: 3 more columns]
